# Supplementary material for: SARS-CoV-2 Nsp6 damages Drosophila heart and mouse cardiomyocytes through MGA/MAX complex-mediated increased glycolysis
Source: Commun Biol. 2022 Sep 30;5:1039. doi: 10.1038/s42003-022-03986-6 (PMC9523645; doi:10.1038/s42003-022-03986-6)
Supplement: Supplementary file 4 — Supplementary Data 1 [file 42003_2022_3986_MOESM4_ESM.xlsx]

## Sheet: Nsp6 vs Control
SUPPLEMENTARY DATA 1: Differentially expressed genes in SARS-CoV-2 Nsp6 expressing fly heart.
Gene_id	Gene_name	Log2FoldChange	P value	Adjust p value
FBgn0033365	CG8170	-23.084	1.40634e-06	5.46488e-05
FBgn0034553	CG9993	-22.887	1.72809e-06	6.55276e-05
FBgn0033592	CG13215	-22.3883	2.88835e-06	0.000100777
FBgn0035620	CG5150	-14.8684	4.05201e-07	1.87623e-05
FBgn0039342	CG5107	-14.8334	2.24249e-07	1.17571e-05
FBgn0004427	LysD	-14.4502	4.3947e-09	3.88813e-07
FBgn0033733	CG8834	-14.3111	1.14546e-06	4.57676e-05
FBgn0034663	CG4363	-13.8158	1.72946e-05	0.000443969
FBgn0085358	Diedel3	-13.6301	2.02363e-07	1.0839e-05
FBgn0031654	Jon25Bii	-13.4947	5.33713e-24	4.06812e-21
FBgn0033774	CG12374	-13.2129	1.95778e-27	3.23328e-24
FBgn0259748	CG42397	-13.1456	0.000962341	0.0109231
FBgn0039472	CG17192	-12.882	7.9709e-07	3.29098e-05
FBgn0036321	CG14120	-12.653	0.000489862	0.00646344
FBgn0035665	Jon65Aiii	-12.5181	2.31478e-24	1.91143e-21
FBgn0010357	betaTry	-12.5154	2.65206e-27	3.75418e-24
FBgn0039471	CG6295	-12.5135	8.36711e-10	9.01192e-08
FBgn0003356	Jon99Cii	-12.4081	1.3294e-25	1.31731e-22
FBgn0010425	epsilonTry	-12.0029	7.06389e-23	4.99972e-20
FBgn0020906	Jon25Bi	-11.9757	5.62853e-26	6.97164e-23
FBgn0003357	Jon99Ciii	-11.9284	1.21025e-20	7.05433e-18
FBgn0036422	CG3868	-11.8446	1.4423e-10	1.76442e-08
FBgn0032131	CG3841	-11.8139	2.92266e-12	5.08082e-10
FBgn0040060	yip7	-11.7316	1.08191e-27	2.17231e-24
FBgn0034295	CG10911	-11.6365	1.45032e-08	1.12275e-06
FBgn0250815	Jon65Aiv	-11.5846	3.14779e-35	1.55957e-31
FBgn0004228	mex1	-11.5725	0.000570076	0.00733066
FBgn0035619	CG10592	-11.5714	1.77458e-19	9.76906e-17
FBgn0003358	Jon99Ci	-11.5117	4.62534e-22	2.86453e-19
FBgn0050272	CG30272	-11.4911	0.00377665	0.029223
FBgn0038700	CG3734	-11.3409	5.71453e-05	0.00115326
FBgn0003863	alphaTry	-11.3395	1.23679e-25	1.31731e-22
FBgn0033826	CG4734	-11.2734	3.22774e-10	3.6345e-08
FBgn0036024	CG18180	-11.254	1.73763e-14	5.55424e-12
FBgn0002578	Kaz-m1	-11.0182	2.72555e-10	3.17735e-08
FBgn0032049	Bace	-10.9797	1.32722e-29	4.3838e-26
FBgn0004425	LysB	-10.9684	1.05293e-13	2.60837e-11
FBgn0036767	CG16775	-10.7677	0.00345883	0.0274628
FBgn0036939	CG7365	-10.7234	0.0133396	0.0723094
FBgn0036766	CG5506	-10.7051	3.0143e-05	0.000693009
FBgn0011723	byn	-10.6889	0.0201991	0.0972559
FBgn0036738	CG7542	-10.6715	1.67091e-05	0.000433431
FBgn0034318	CG14500	-10.6314	0.000384952	0.00532006
FBgn0031579	CG15422	-10.4291	0.00132567	0.0138712
FBgn0036833	CG3819	-10.4155	0.0041406	0.0313745
FBgn0033297	Mal-A8	-10.3015	5.16581e-06	0.000165657
FBgn0051087	CG31087	-10.2519	0.00368008	0.0286908
FBgn0028950	CG15255	-10.2138	0.000238368	0.00363942
FBgn0032839	CG10659	-10.0554	0.00793716	0.0506597
FBgn0039470	CG6296	-9.98953	0.00010625	0.00193535
FBgn0030756	CG9903	-9.95245	3.72866e-08	2.51342e-06
FBgn0034783	CG9825	-9.95134	7.0268e-11	9.16165e-09
FBgn0035718	CG14820	-9.9311	1.27499e-08	1.00268e-06
FBgn0030929	CG15043	-9.81063	2.02231e-06	7.31352e-05
FBgn0038753	CG4459	-9.7802	0.0201072	0.0969075
FBgn0033296	Mal-A7	-9.77924	1.85581e-16	7.99529e-14
FBgn0262357	CG43055	-9.77306	0.0165809	0.084647
FBgn0085232	CG34203	-9.72647	0.0114891	0.065129
FBgn0054026	CG34026	-9.69059	0.00173153	0.0168875
FBgn0262572	CG43112	-9.54724	0.0226841	0.10538
FBgn0011834	Ser6	-9.54449	9.3136e-06	0.000265197
FBgn0034289	CG10910	-9.52737	0.00731065	0.047441
FBgn0031756	CG13992	-9.49005	1.37702e-09	1.39234e-07
FBgn0003486	spo	-9.38021	1.60846e-08	1.21857e-06
FBgn0015524	otp	-9.37761	0.0500459	0.183397
FBgn0052483	CG32483	-9.36635	0.00731969	0.0474678
FBgn0039091	CG10182	-9.32153	0.00152346	0.015453
FBgn0041156	exex	-9.3038	7.26613e-06	0.000219513
FBgn0052054	CG32054	-9.22009	1.23671e-05	0.000333912
FBgn0034296	CG10912	-9.21519	0.00230258	0.0204674
FBgn0033294	Mal-A4	-9.21232	6.20583e-06	0.000190974
FBgn0023197	Jon74E	-9.20739	5.58124e-06	0.000176129
FBgn0034317	CG14499	-9.16841	0.0300491	0.128843
FBgn0004426	LysC	-9.14753	2.9979e-05	0.000690841
FBgn0002570	Mal-A1	-9.13126	1.38358e-13	3.34389e-11
FBgn0035495	CG14989	-9.12598	1.89606e-05	0.000478067
FBgn0034582	Cht9	-9.09552	8.64245e-07	3.53876e-05
FBgn0002569	Mal-A2	-9.08239	1.94152e-06	7.04708e-05
FBgn0261930	vnd	-9.0251	2.07445e-07	1.09924e-05
FBgn0037976	Tk	-9.00176	6.06481e-06	0.000187216
FBgn0031910	CG15818	-8.88433	2.67711e-08	1.89482e-06
FBgn0036361	CG10154	-8.85584	1.15829e-06	4.59099e-05
FBgn0040069	vanin-like	-8.85042	6.19871e-10	6.74978e-08
FBgn0030775	CG9673	-8.83927	6.12382e-08	3.84057e-06
FBgn0034662	CG13492	-8.78432	0.00083427	0.00981803
FBgn0039196	CG17781	-8.7826	0.0664938	0.220659
FBgn0038135	CG8773	-8.76943	2.80931e-17	1.39187e-14
FBgn0033582	CG9084	-8.63522	1.92389e-05	0.000483852
FBgn0011555	thetaTry	-8.63504	1.34501e-12	2.56303e-10
FBgn0031653	Jon25Biii	-8.61836	1.90848e-13	4.29798e-11
FBgn0050360	Mal-A6	-8.59537	1.11215e-11	1.77747e-09
FBgn0261508	CG42656	-8.56663	0.0134707	0.0728773
FBgn0035865	CG7201	-8.53607	3.4942e-07	1.69726e-05
FBgn0035358	CG14949	-8.51974	0.0256559	0.114774
FBgn0034664	CG4377	-8.49056	1.61805e-09	1.57189e-07
FBgn0032066	CG9463	-8.44246	1.00374e-07	5.88522e-06
FBgn0053265	Muc68E	-8.41685	6.81516e-08	4.16715e-06
FBgn0053966	CG33966	-8.40903	6.42286e-06	0.000197041
FBgn0043471	kappaTry	-8.39527	3.48058e-06	0.00011731
FBgn0052053	CG32053	-8.33875	0.000524737	0.00685965
FBgn0036948	CG7298	-8.27533	0.00107925	0.0119891
FBgn0265912	CR44701	-8.27418	3.68014e-07	1.74885e-05
FBgn0034552	CG17999	-8.24645	0.0210946	0.1003
FBgn0053965	CG33965	-8.2447	1.8456e-06	6.84945e-05
FBgn0085205	CG34176	-8.18576	0.000107283	0.00194936
FBgn0035154	CG3344	-8.14269	0.000685476	0.00847987
FBgn0038973	Pebp1	-8.12457	1.1409e-15	4.34816e-13
FBgn0011822	pcl	-8.10759	1.81745e-07	9.97337e-06
FBgn0030776	CG4653	-8.09886	9.2138e-08	5.43449e-06
FBgn0011554	etaTry	-8.09454	0.000450125	0.00606017
FBgn0085491	CG34462	-8.07103	0.0256162	0.114698
FBgn0034782	CG12490	-7.9745	1.16083e-05	0.000316879
FBgn0039092	CG16723	-7.97316	5.11134e-05	0.00104862
FBgn0037870	CG18577	-7.96823	8.76748e-05	0.0016454
FBgn0050031	CG30031	-7.96165	0.00121595	0.0130705
FBgn0030928	CG15044	-7.91621	0.000456841	0.00610396
FBgn0053339	CG33339	-7.84244	0.0327889	0.13686
FBgn0032069	CG9468	-7.80945	3.11276e-13	6.4259e-11
FBgn0040759	CG13177	-7.76441	0.0936767	0.276592
FBgn0053127	CG33127	-7.75189	8.13761e-07	3.34588e-05
FBgn0004428	LysE	-7.68777	0.00103847	0.0116142
FBgn0051091	CG31091	-7.65951	4.93369e-12	8.42895e-10
FBgn0040363	CG11384	-7.57334	0.000608825	0.00773563
FBgn0035557	CG11353	-7.57307	3.60578e-05	0.000806539
FBgn0051233	CG31233	-7.55506	2.43184e-15	8.60611e-13
FBgn0000449	dib	-7.55343	4.99752e-05	0.00103383
FBgn0038136	CG8774	-7.55187	2.60308e-05	0.000609786
FBgn0040367	CG11382	-7.5222	6.83977e-06	0.000207264
FBgn0033216	CG1946	-7.51921	2.11229e-08	1.55042e-06
FBgn0040729	CG15126	-7.51265	0.000237382	0.00362997
FBgn0029827	CG6048	-7.45564	2.97177e-06	0.000102963
FBgn0037996	CG4830	-7.44919	3.94991e-06	0.000129666
FBgn0010358	deltaTry	-7.40104	0.00123479	0.0132018
FBgn0036831	CG6839	-7.39015	0.109265	0.304645
FBgn0031141	CG1304	-7.37588	0.000351822	0.00495199
FBgn0005638	slbo	-7.35447	4.87437e-05	0.00101471
FBgn0052633	CG32633	-7.32192	4.02655e-08	2.66914e-06
FBgn0085480	CG34451	-7.30378	0.000901526	0.0103875
FBgn0030899	Her	-7.29864	7.33926e-06	0.000221048
FBgn0039200	CG13616	-7.26356	0.00656882	0.0440097
FBgn0032126	CG13113	-7.25994	6.21796e-05	0.00124977
FBgn0030774	spheroide	-7.25684	6.17555e-07	2.66059e-05
FBgn0262150	CG42876	-7.25091	0.000126292	0.00220322
FBgn0037562	CG11671	-7.22486	1.57603e-05	0.000413146
FBgn0263412	CR43458	-7.18924	8.33975e-05	0.00158009
FBgn0010359	gammaTry	-7.08729	0.00321135	0.0259554
FBgn0036923	CG17732	-7.07262	0.00106506	0.0118448
FBgn0047000	CG33946	-7.07121	0.0715045	0.231658
FBgn0039190	CG5762	-7.04612	0.0732486	0.235426
FBgn0036023	CG18179	-7.01188	0.000568024	0.00732885
FBgn0085456	CG34427	-6.93497	0.00310624	0.0254723
FBgn0266096	CR44833	-6.91766	0.000251473	0.00374901
FBgn0038207	CG14356	-6.88977	0.0174132	0.0873744
FBgn0031735	CG11029	-6.86686	4.86899e-07	2.18312e-05
FBgn0035663	CG6462	-6.86498	0.0111009	0.063583
FBgn0003980	Vm26Ab	-6.8517	8.20945e-12	1.37877e-09
FBgn0054040	CG34040	-6.85052	0.00351572	0.0277932
FBgn0263314	CG43400	-6.83564	0.00148098	0.0151289
FBgn0033207	CG12826	-6.79825	0.0919988	0.273184
FBgn0038701	CG18493	-6.77968	0.00977616	0.0586392
FBgn0262580	CG43120	-6.77912	0.000160728	0.00265001
FBgn0029848	Btd	-6.75003	1.61099e-08	1.21857e-06
FBgn0262007	CG42825	-6.6926	0.0280386	0.122473
FBgn0032433	Oatp33Ea	-6.66569	2.1925e-07	1.15561e-05
FBgn0032336	AstC	-6.65699	0.00774042	0.0497082
FBgn0004240	Dpt	-6.58977	0.0102974	0.0604483
FBgn0036996	mag	-6.5453	1.01263e-16	4.77816e-14
FBgn0029091	CS-2	-6.54249	4.1477e-11	5.78867e-09
FBgn0052984	CG32984	-6.52988	0.0103522	0.0606982
FBgn0264296	CG43774	-6.50405	0.027451	0.120359
FBgn0002632	E(spl)m6-BFM	-6.50354	0.00313293	0.0256122
FBgn0037174	CG14457	-6.48703	0.00162868	0.0161468
FBgn0036367	CG10116	-6.48373	0.00105059	0.0117233
FBgn0026760	Tehao	-6.48159	0.0102007	0.0600638
FBgn0036716	CG13728	-6.44159	0.00925357	0.056706
FBgn0003983	Vm34Ca	-6.43534	1.44426e-13	3.40743e-11
FBgn0051148	CG31148	-6.43334	0.019281	0.0939307
FBgn0031034	CG14205	-6.41662	0.0351462	0.143898
FBgn0035607	CG4835	-6.41617	0.00171318	0.0167912
FBgn0029966	Ir7c	-6.39778	0.00984708	0.0588739
FBgn0004911	Eip63F-2	-6.38331	0.131334	0.340768
FBgn0032085	CG9555	-6.37108	6.08415e-07	2.64617e-05
FBgn0031865	Nha1	-6.35595	0.00208105	0.0192196
FBgn0053337	CG33337	-6.34286	0.0049887	0.0360299
FBgn0035751	CG14829	-6.34268	0.13575	0.347799
FBgn0020508	Ag5r2	-6.33216	0.000248321	0.00373834
FBgn0030984	tgy	-6.28475	6.34296e-05	0.00126974
FBgn0024288	Sox100B	-6.27494	0.0172081	0.0866878
FBgn0003979	Vm26Aa	-6.26978	7.84131e-13	1.55399e-10
FBgn0024977	CG2709	-6.25245	0.00986477	0.0588739
FBgn0053340	CG33340	-6.21343	0.150476	0.371188
FBgn0263235	Phae2	-6.19038	4.03296e-05	0.000874848
FBgn0050409	CG30409	-6.18052	0.00565654	0.0392787
FBgn0050025	CG30025	-6.17425	0.0398849	0.157015
FBgn0035265	CG18173	-6.17014	0.000107412	0.00194936
FBgn0034588	CG9394	-6.16859	1.08978e-05	0.000301282
FBgn0035855	CG7366	-6.14491	0.00964744	0.0581487
FBgn0000079	Amy-p	-6.0872	0.0128896	0.0704486
FBgn0033640	CG13198	-6.05929	0.011656	0.0658395
FBgn0028945	CG7631	-6.05323	0.0143919	0.0765893
FBgn0030777	CG9672	-6.0441	0.000259666	0.00384035
FBgn0031732	CG11149	-6.04355	7.13663e-05	0.00140033
FBgn0028920	CG8997	-6.04303	0.00231807	0.0205822
FBgn0040723	CG5011	-6.03503	0.000820709	0.00968143
FBgn0053346	CG33346	-6.0268	0.103214	0.292966
FBgn0039083	CG10177	-6.02084	0.174333	0.405414
FBgn0051077	CG31077	-6.02084	0.174333	0.405414
FBgn0033792	CG13325	-6.0052	0.000457073	0.00610396
FBgn0002926	ndl	-5.99019	2.72404e-13	5.75337e-11
FBgn0004956	os	-5.98645	0.00709481	0.0463126
FBgn0036091	CG18628	-5.9667	0.0057619	0.0398427
FBgn0032228	CG5367	-5.90343	3.09523e-07	1.5259e-05
FBgn0263081	CG43349	-5.89148	0.0014345	0.0147629
FBgn0020307	dve	-5.87003	2.95075e-05	0.000681737
FBgn0031518	CG3277	-5.85911	3.91591e-05	0.000858467
FBgn0035926	CG5804	-5.84606	0.000242117	0.0036628
FBgn0040959	Peritrophin-15a	-5.82888	5.18363e-07	2.31372e-05
FBgn0027364	Six4	-5.82288	2.66706e-11	3.88645e-09
FBgn0085319	CG34290	-5.7761	0.0217799	0.102517
FBgn0036411	Sox21a	-5.76129	0.0335864	0.139244
FBgn0038511	CG5873	-5.68218	0.0674529	1
FBgn0262460	mir-2a-2	-5.67519	0.0401612	1
FBgn0030596	CG12398	-5.62504	5.46723e-10	6.08706e-08
FBgn0266810	CR45272	-5.60592	0.233289	1
FBgn0264486	CG43894	-5.60592	0.233289	1
FBgn0033999	CG8093	-5.60464	0.00049634	0.00653151
FBgn0004842	RYa-R	-5.58783	0.07609	0.240597
FBgn0267771	CR46102	-5.58323	0.0316094	1
FBgn0040357	CG14624	-5.57494	0.0278578	1
FBgn0031580	CG15423	-5.55446	0.0554563	1
FBgn0039087	CG10168	-5.54558	0.0774632	1
FBgn0040359	CG11380	-5.53828	0.0809307	1
FBgn0034294	Muc55B	-5.53555	0.24426	1
FBgn0038632	CG14301	-5.52523	0.0255645	1
FBgn0086265	psd	-5.51922	9.53479e-11	1.19595e-08
FBgn0035697	CG10163	-5.45661	0.00190587	0.0181245
FBgn0010388	Dro	-5.45145	0.0682129	0.224783
FBgn0050502	fa2h	-5.44508	0.00087306	0.0101715
FBgn0012042	AttA	-5.43205	0.00596725	0.0410052
FBgn0265377	CR44318	-5.42337	0.0430535	1
FBgn0016054	phr6-4	-5.41806	8.57529e-13	1.66613e-10
FBgn0040279	Osi14	-5.40862	0.036405	1
FBgn0265829	CR44618	-5.39467	0.0899039	1
FBgn0030773	CG9676	-5.38362	0.261792	1
FBgn0043575	PGRP-SC2	-5.37436	0.000114882	0.00204741
FBgn0031887	CG11289	-5.35086	7.022e-05	0.00138057
FBgn0032375	CG14932	-5.33729	0.0515188	1
FBgn0032647	CG15143	-5.32748	0.0457744	1
FBgn0033767	CG13148	-5.3177	0.0421175	1
FBgn0039761	CG18404	-5.3177	0.0421175	1
FBgn0035167	Gr61a	-5.30792	0.0399718	1
FBgn0262820	CG43191	-5.30792	0.0399718	1
FBgn0085352	CG34323	-5.29813	0.0393753	1
FBgn0038983	CG5326	-5.2856	4.00522e-13	8.09954e-11
FBgn0265669	CG44476	-5.27482	3.53628e-07	1.70588e-05
FBgn0267726	CG46059	-5.25809	0.0540144	1
FBgn0042105	CG18748	-5.2475	0.00102854	0.0115161
FBgn0020506	Amyrel	-5.24153	0.0583842	1
FBgn0054031	CG34031	-5.23704	0.0790515	1
FBgn0002633	E(spl)m7-HLH	-5.22067	0.0492117	1
FBgn0038750	CG4465	-5.19577	0.106078	0.298287
FBgn0038311	CG14864	-5.18924	0.0499813	1
FBgn0004034	y	-5.18924	0.0499813	1
FBgn0033588	CG13228	-5.18924	0.0499813	1
FBgn0038082	CG5724	-5.17532	0.00344335	0.0273838
FBgn0034143	CG8303	-5.16628	1.09613e-27	2.17231e-24
FBgn0034160	CG5550	-5.15018	0.00424912	0.03197
FBgn0053509	CG33509	-5.1391	1.58707e-06	6.05134e-05
FBgn0051697	CG31697	-5.13379	0.115146	1
FBgn0264271	CR43771	-5.13379	0.115146	1
FBgn0085362	Vml	-5.12764	8.08995e-08	4.85838e-06
FBgn0024943	PIP82	-5.0758	0.0231798	0.107031
FBgn0051104	CG31104	-5.05613	0.000924817	0.0106311
FBgn0030688	CG8952	-5.04618	0.0187141	0.0920286
FBgn0039203	CG13618	-5.03285	0.00339399	0.0271218
FBgn0266211	CR44906	-5.0286	0.0768383	1
FBgn0029639	CG14419	-5.02133	0.295628	1
FBgn0264603	CR43952	-5.02133	0.295628	1
FBgn0034293	CG14495	-5.02133	0.295628	1
FBgn0039749	CG11498	-5.0166	0.0717322	1
FBgn0000928	fs(1)Yb	-5.01572	0.00117838	0.0127474
FBgn0000166	bcd	-4.98565	4.5928e-11	6.32083e-09
FBgn0038740	CG4562	-4.98315	0.000372748	0.00518758
FBgn0086408	stl	-4.96348	1.903e-13	4.29798e-11
FBgn0086266	Vm26Ac	-4.96274	0.301368	1
FBgn0020880	CG7179	-4.95543	0.0908848	1
FBgn0029681	CG15239	-4.95543	0.0908848	1
FBgn0052199	CG32199	-4.93519	0.11272	1
FBgn0040949	CG13998	-4.93519	0.11272	1
FBgn0267164	CR45604	-4.92821	0.0104903	0.0612184
FBgn0040843	CG15213	-4.91451	0.306148	1
FBgn0266626	CR45133	-4.91451	0.306148	1
FBgn0028562	sut2	-4.90755	0.0217787	0.102517
FBgn0051259	CG31259	-4.88632	1.11618e-06	4.47782e-05
FBgn0260430	CG42525	-4.88033	0.0333666	0.138629
FBgn0031412	CG16995	-4.85668	0.0927649	1
FBgn0033524	Cyp49a1	-4.85582	0.0609926	0.208558
FBgn0036066	CG14160	-4.85453	0.00457181	0.0337823
FBgn0005390	fs(1)M3	-4.84446	2.78007e-07	1.40549e-05
FBgn0261681	CG42728	-4.84315	0.103517	1
FBgn0034264	CG10933	-4.83901	0.0349046	0.143217
FBgn0039053	CG6738	-4.83673	0.00112366	0.0122895
FBgn0032804	CG13081	-4.82161	0.1557	1
FBgn0036899	tey	-4.815	0.152947	1
FBgn0034489	ppk6	-4.815	0.152947	1
FBgn0052185	edin	-4.80944	0.0149231	0.0784888
FBgn0039086	CG16732	-4.80321	0.00114459	0.0124498
FBgn0267691	CR46027	-4.79915	0.31779	1
FBgn0032187	CG4839	-4.79801	1.31705e-05	0.000351769
FBgn0033968	hui	-4.79023	0.00941129	0.0573533
FBgn0035670	CG10472	-4.77925	8.4009e-05	0.00158864
FBgn0038702	CG3739	-4.76845	0.0110632	0.0635138
FBgn0037678	CG16749	-4.76046	1.87827e-07	1.01151e-05
FBgn0033720	CG13160	-4.74154	0.00262582	0.0225834
FBgn0020248	stet	-4.73286	1.92605e-06	7.01664e-05
FBgn0042630	Sox21b	-4.72009	0.0268803	0.118803
FBgn0040299	Myo28B1	-4.69059	0.000110672	0.00199391
FBgn0034712	CG3264	-4.68875	0.13208	0.342254
FBgn0038029	GstD11	-4.67375	0.330775	1
FBgn0033591	CG13216	-4.67375	0.330775	1
FBgn0267599	CR45937	-4.65119	0.132302	1
FBgn0025709	CG8083	-4.64703	0.00098379	0.011141
FBgn0038550	CG17801	-4.64303	0.000314547	0.00452249
FBgn0085424	nub	-4.63967	0.00134599	0.0140394
FBgn0036768	CG7402	-4.62681	1.62649e-05	0.000424128
FBgn0034144	CG5089	-4.62004	0.123956	1
FBgn0265268	CG18234	-4.60605	5.56265e-05	0.00112951
FBgn0038715	CG7333	-4.605	0.00214857	0.0196036
FBgn0038412	Zip89B	-4.60092	0.000986686	0.011161
FBgn0039343	CG5111	-4.58831	0.138093	1
FBgn0000210	br	-4.58772	7.86295e-09	6.65931e-07
FBgn0032733	CG15170	-4.58694	4.02947e-05	0.000874848
FBgn0035308	CG15822	-4.58573	2.38528e-13	5.25238e-11
FBgn0000320	eya	-4.58269	7.78026e-07	3.23927e-05
FBgn0083945	CG34109	-4.58154	0.0179978	0.0895284
FBgn0260721	CR42548	-4.57194	0.156192	1
FBgn0035779	CG8562	-4.56896	0.00263155	0.0225962
FBgn0038277	RpS5b	-4.55654	3.47247e-05	0.000787385
FBgn0264991	CG44142	-4.55308	0.176678	0.408224
FBgn0038292	CG3987	-4.55226	0.000155878	0.00260472
FBgn0029977	hdm	-4.52869	0.19746	1
FBgn0264478	CG43886	-4.51365	0.0194685	0.0944729
FBgn0002732	E(spl)malpha-BFM	-4.51236	0.0603935	0.207001
FBgn0033589	CG13227	-4.51125	0.169209	1
FBgn0033798	CG15870	-4.51026	0.0185411	0.0915872
FBgn0003009	ord	-4.50767	0.0198888	0.0962298
FBgn0036985	zye	-4.50127	0.0269841	0.119028
FBgn0000078	Amy-d	-4.49423	0.0603635	0.20697
FBgn0261016	clos	-4.48126	6.16875e-07	2.66059e-05
FBgn0266319	CR44984	-4.4767	0.150944	1
FBgn0033405	CG13954	-4.4767	0.150944	1
FBgn0050101	CG30101	-4.4767	0.150944	1
FBgn0031747	CG9021	-4.4767	0.150944	1
FBgn0042179	CG18869	-4.46379	0.00219547	0.0198856
FBgn0051176	CG31176	-4.45996	0.00018493	0.00297963
FBgn0039028	CG13840	-4.45932	0.152734	1
FBgn0033587	CG13218	-4.45932	0.152734	1
FBgn0035522	CG1273	-4.44299	0.00113347	0.012356
FBgn0032362	spz4	-4.44169	0.161594	1
FBgn0083005	snoRNA:Psi28S-1175a	-4.44169	0.161594	1
FBgn0031514	CG3332	-4.43648	0.166033	0.394347
FBgn0034470	Obp56d	-4.43178	0.0122714	0.0683901
FBgn0262686	CG43156	-4.42611	0.000339104	0.00481402
FBgn0053124	CG33124	-4.42366	0.179313	1
FBgn0036436	CG4914	-4.42366	0.179313	1
FBgn0001170	H2.0	-4.42366	0.179313	1
FBgn0039818	CG11318	-4.41596	0.0106329	0.061832
FBgn0035934	TrpA1	-4.41583	0.0388057	0.154057
FBgn0262526	vas	-4.40524	1.15027e-06	4.57753e-05
FBgn0040601	CG13643	-4.40502	0.213466	1
FBgn0052811	CG32811	-4.40502	0.213466	1
FBgn0262624	Tmhs	-4.39778	9.05349e-09	7.35647e-07
FBgn0265577	CR44404	-4.39118	0.0668071	0.221402
FBgn0053258	CG33258	-4.39022	0.0320727	0.134951
FBgn0035006	CG4563	-4.38459	0.362029	1
FBgn0039591	CG9988	-4.38459	0.362029	1
FBgn0264295	CG43773	-4.38459	0.362029	1
FBgn0264997	CR44148	-4.38459	0.362029	1
FBgn0004650	fs(1)N	-4.37183	0.000105306	0.00192168
FBgn0038247	Cad88C	-4.36783	0.00236163	0.0208569
FBgn0267337	rn	-4.36551	0.0280957	0.122482
FBgn0036956	CG13813	-4.36237	4.24567e-05	0.000908646
FBgn0265203	CR44263	-4.35725	0.0214137	0.101484
FBgn0035608	blanks	-4.35646	0.225142	1
FBgn0085461	CG34432	-4.35646	0.225142	1
FBgn0035279	Cpr62Ba	-4.34236	0.345007	0.596645
FBgn0034612	CG10505	-4.34025	7.78032e-06	0.000230095
FBgn0039042	CG13837	-4.33715	0.0532454	0.191024
FBgn0032734	CG15169	-4.33158	0.0730164	0.234909
FBgn0259101	CG42249	-4.32274	0.0872585	0.263772
FBgn0004882	orb	-4.31982	0.000109791	0.00198164
FBgn0032080	CG9525	-4.31754	0.186208	1
FBgn0033593	Listericin	-4.31233	0.0455642	0.172458
FBgn0010241	Mdr50	-4.30356	0.000127411	0.00221883
FBgn0029662	CG12206	-4.30078	0.00128613	0.0135722
FBgn0040028	CG17450	-4.2981	0.184336	1
FBgn0265949	CR44736	-4.2981	0.184336	1
FBgn0032753	CG17572	-4.2981	0.184336	1
FBgn0264999	CR44150	-4.29408	0.0526644	0.189626
FBgn0262005	CG42823	-4.27843	0.191079	1
FBgn0261625	CG42708	-4.27805	0.0360133	0.146374
FBgn0035611	CG13285	-4.27586	0.0742035	0.237339
FBgn0264462	CR43870	-4.2704	0.00601209	0.0411954
FBgn0266180	CR44886	-4.27001	0.0327037	0.136677
FBgn0034145	CG5065	-4.26102	0.00188786	0.0180219
FBgn0029877	CG17717	-4.25834	0.207931	1
FBgn0035777	CG8563	-4.25834	0.207931	1
FBgn0266975	CR45426	-4.25834	0.207931	1
FBgn0040360	CG14626	-4.25834	0.207931	1
FBgn0038191	CG9925	-4.25631	0.000399157	0.00545108
FBgn0000233	btd	-4.23757	0.241991	1
FBgn0042207	CG18530	-4.23757	0.241991	1
FBgn0265457	CR44357	-4.23757	0.241991	1
FBgn0038485	CG5255	-4.23757	0.241991	1
FBgn0000560	eg	-4.2149	0.38122	1
FBgn0038416	CG17930	-4.2149	0.38122	1
FBgn0034784	CG9826	-4.2064	0.0124344	0.0688066
FBgn0266455	CG45080	-4.20217	0.0102016	0.0600638
FBgn0035743	CG15829	-4.19231	0.107742	0.301928
FBgn0265792	CR44581	-4.18425	0.384753	1
FBgn0260768	CG42566	-4.17698	1.99826e-08	1.47767e-06
FBgn0032068	CG9466	-4.17217	0.00883911	0.0547075
FBgn0053181	CG33181	-4.16391	6.05503e-06	0.000187216
FBgn0261503	CR42651	-4.15859	0.225417	0.469892
FBgn0036232	CG14125	-4.15859	0.225417	0.469892
FBgn0260000	CG17570	-4.15842	0.0539707	0.192822
FBgn0030746	CG9981	-4.151	0.000822924	0.00969602
FBgn0044046	Ilp7	-4.14997	0.0245297	0.111192
FBgn0030852	CG8316	-4.14855	0.0146482	0.0774954
FBgn0039736	CG7912	-4.14809	0.00328736	0.0264188
FBgn0265902	CR44691	-4.14566	0.0713796	1
FBgn0267156	CR45596	-4.14212	0.0155135	0.0808196
FBgn0034499	Cpr56F	-4.14212	0.0155135	0.0808196
FBgn0262622	CR43146	-4.13867	0.233551	1
FBgn0031446	CG15398	-4.13867	0.233551	1
FBgn0010317	CycJ	-4.13198	0.00220263	0.0199248
FBgn0036214	CG7264	-4.11656	0.225328	1
FBgn0261402	Ir75b	-4.11656	0.225328	1
FBgn0051661	CG31661	-4.11415	2.26256e-05	0.000545492
FBgn0003089	pip	-4.10911	0.00448975	0.0333001
FBgn0265852	CR44641	-4.09145	0.00555309	0.0387504
FBgn0038354	CG5404	-4.07658	0.18683	0.421567
FBgn0001147	gsb-n	-4.07153	0.243487	1
FBgn0015032	Cyp4c3	-4.07153	0.243487	1
FBgn0052205	CR32205	-4.05356	0.04989	1
FBgn0031716	CG14015	-4.04805	0.276795	1
FBgn0265536	CR44386	-4.04805	0.276795	1
FBgn0010044	GstD8	-4.04805	0.276795	1
FBgn0015550	tap	-4.04805	0.276795	1
FBgn0051901	Mur29B	-4.04233	3.08742e-06	0.000105494
FBgn0260997	CG42598	-4.03672	0.0498786	1
FBgn0050361	mtt	-4.02462	0.07061	1
FBgn0051361	dpr17	-4.02256	0.403728	1
FBgn0036953	CG17145	-4.02256	0.403728	1
FBgn0267708	CR46041	-4.02256	0.403728	1
FBgn0034711	CG3290	-4.02249	0.174424	0.405478
FBgn0050383	CG30383	-4.01653	0.0857048	1
FBgn0028525	c(2)M	-3.99489	7.75091e-07	3.23927e-05
FBgn0031945	CG7191	-3.99049	0.00496343	0.0358997
FBgn0265369	CR44310	-3.98906	0.00697589	0.0455964
FBgn0031018	CG12200	-3.9861	0.0621845	1
FBgn0003326	sca	-3.9861	0.0621845	1
FBgn0053970	CG33970	-3.98414	0.00200063	0.0187022
FBgn0052198	CG32198	-3.96151	0.411037	1
FBgn0053092	P5CDh2	-3.96151	0.411037	1
FBgn0004897	fd96Ca	-3.96151	0.411037	1
FBgn0052201	CG32201	-3.95854	0.0568798	1
FBgn0033459	CG12744	-3.95697	3.05126e-08	2.11433e-06
FBgn0058354	CR40354	-3.94849	0.0766665	1
FBgn0264907	CG44098	-3.9469	0.00360586	0.0282454
FBgn0050047	CG30047	-3.94183	0.0728176	1
FBgn0063392	snoRNA:U14:30Ea	-3.93464	0.302018	1
FBgn0027494	RpS10a	-3.93464	0.302018	1
FBgn0032505	CG16826	-3.92994	0.0496237	0.182389
FBgn0039520	Gr98a	-3.92744	0.0156696	0.0813356
FBgn0010385	Def	-3.92302	2.88487e-09	2.69681e-07
FBgn0000411	D	-3.92124	0.0114541	0.0650049
FBgn0266167	CR44873	-3.90885	0.279784	1
FBgn0086054	snoRNA:Me18S-G1358b	-3.90885	0.279784	1
FBgn0039769	CG15534	-3.90885	0.279784	1
FBgn0052507	CG32507	-3.90885	0.279784	1
FBgn0267471	CR45821	-3.90885	0.279784	1
FBgn0026386	Or47a	-3.90885	0.279784	1
FBgn0029839	CG4660	-3.9065	0.0284162	0.123444
FBgn0020376	Sr-CIII	-3.90219	0.0205801	0.0985635
FBgn0029753	CG4198	-3.90011	0.0163821	0.0839786
FBgn0030027	CG1632	-3.88693	0.058559	0.20303
FBgn0082923	snoRNA:Or-aca3	-3.88304	0.27684	1
FBgn0001227	Hsp67Ba	-3.88304	0.27684	1
FBgn0003130	Poxn	-3.88304	0.27684	1
FBgn0003961	Uro	-3.88187	0.114892	0.313887
FBgn0035360	CG1246	-3.87954	0.00543683	0.0381541
FBgn0030551	CG11674	-3.87935	8.43106e-05	0.0015913
FBgn0031562	CG3604	-3.87713	0.00855772	0.0534735
FBgn0085256	CG34227	-3.8668	0.033893	0.140169
FBgn0038708	CG6255	-3.85682	0.288441	1
FBgn0267279	CR45715	-3.85682	0.288441	1
FBgn0045759	bin	-3.85682	0.288441	1
FBgn0261514	NimA	-3.85682	0.288441	1
FBgn0039473	CG17191	-3.85682	0.288441	1
FBgn0038007	Cyp313a3	-3.85483	2.46665e-05	0.000581954
FBgn0053147	Hs3st-A	-3.84783	7.37254e-05	0.00143808
FBgn0267585	CR45923	-3.84341	0.0110874	0.0635794
FBgn0004649	yl	-3.83998	0.00169768	0.0167365
FBgn0036563	CG13075	-3.83905	4.02065e-05	0.000874848
FBgn0047199	CG31517	-3.83659	0.000851265	0.00997067
FBgn0004872	piwi	-3.83657	0.00162718	0.0161468
FBgn0036116	CG7888	-3.83048	0.000570608	0.00733066
FBgn0004431	LysX	-3.82975	0.319836	1
FBgn0039651	CG14508	-3.82975	0.319836	1
FBgn0030981	CG14191	-3.82975	0.319836	1
FBgn0052207	CR32207	-3.82727	0.000745248	0.0090321
FBgn0040602	CG14545	-3.82004	0.00144535	0.0148415
FBgn0029795	CG15773	-3.801	0.000171114	0.00278419
FBgn0036941	CG7335	-3.80056	0.430689	1
FBgn0034660	lox2	-3.80056	0.430689	1
FBgn0039058	VhaAC39-2	-3.80056	0.430689	1
FBgn0266884	CR45345	-3.80056	0.430689	1
FBgn0003375	Sgs5	-3.80056	0.430689	1
FBgn0086610	CG33342	-3.80056	0.430689	1
FBgn0033362	CG8172	-3.80056	0.430689	1
FBgn0265698	CR44505	-3.80056	0.430689	1
FBgn0050265	CG30265	-3.80056	0.430689	1
FBgn0261801	CG42747	-3.77875	0.000121435	0.0021335
FBgn0016650	Lgr1	-3.76934	0.0161676	0.0832233
FBgn0263400	CG43446	-3.76916	0.105294	1
FBgn0031176	CG1678	-3.73029	0.0916128	0.272446
FBgn0086028	snoRNA:Me28S-G2173	-3.72753	0.082082	1
FBgn0034255	Oxp	-3.72589	0.000775433	0.00926649
FBgn0034642	CG15674	-3.72065	0.0345603	0.141981
FBgn0031289	CG13950	-3.71914	0.0726466	0.234099
FBgn0024177	zpg	-3.71484	0.00351728	0.0277932
FBgn0037577	CG7443	-3.71107	0.250362	0.496764
FBgn0036106	CG6409	-3.70602	0.00633408	0.0428719
FBgn0022700	Cht4	-3.7051	0.0912851	1
FBgn0003015	osk	-3.70449	0.000400051	0.00545269
FBgn0024315	Picot	-3.70408	8.8315e-05	0.00165428
FBgn0031986	CG8673	-3.69799	0.443498	1
FBgn0061196	SIP3	-3.69799	0.443498	1
FBgn0053928	CG33928	-3.69799	0.443498	1
FBgn0067052	Rab9D	-3.69799	0.443498	1
FBgn0266160	CR44866	-3.69799	0.443498	1
FBgn0051683	CG31683	-3.69614	7.1223e-09	6.13695e-07
FBgn0051089	CG31089	-3.69442	0.0022736	0.0203523
FBgn0034490	CG9864	-3.69056	0.0971421	0.282365
FBgn0032074	Tsp29Fa	-3.69007	0.0121723	0.0679138
FBgn0083003	snoRNA:Psi28S-1175c	-3.67359	0.0902599	1
FBgn0030569	CG9411	-3.66629	0.356751	1
FBgn0052985	CG32985	-3.66629	0.356751	1
FBgn0266310	CR44975	-3.66629	0.356751	1
FBgn0000276	CecA1	-3.66097	0.0588442	0.203663
FBgn0032067	CG9465	-3.6527	0.0319491	0.134487
FBgn0263967	CR43723	-3.64843	0.0155212	0.0808196
FBgn0262854	CG43218	-3.64312	0.169501	1
FBgn0036764	CG5535	-3.63934	1.47594e-05	0.000388965
FBgn0034439	CG10062	-3.63613	0.0215978	0.101984
FBgn0083978	CG17672	-3.63547	0.340453	1
FBgn0034047	CG12970	-3.63547	0.340453	1
FBgn0050241	tRNA:CR30241	-3.63547	0.340453	1
FBgn0034829	CG9899	-3.63547	0.340453	1
FBgn0002938	ninaC	-3.63547	0.340453	1
FBgn0082960	snoRNA:Psi28S-3405a	-3.63547	0.340453	1
FBgn0038727	CG7432	-3.63547	0.340453	1
FBgn0265866	CR44655	-3.63547	0.340453	1
FBgn0034839	CG13540	-3.63547	0.340453	1
FBgn0263001	CR43309	-3.63176	0.0948446	1
FBgn0032088	CG13102	-3.62338	0.0641695	0.215592
FBgn0032151	nAChRalpha6	-3.61158	0.00095136	0.0108606
FBgn0053533	lectin-37Db	-3.61058	0.00423574	0.0319178
FBgn0028949	CG15254	-3.60437	0.346171	1
FBgn0261723	Dbx	-3.60437	0.346171	1
FBgn0262482	CG43072	-3.60437	0.346171	1
FBgn0050401	CG30401	-3.60437	0.346171	1
FBgn0085462	CG34433	-3.60437	0.346171	1
FBgn0265962	CR44749	-3.60437	0.346171	1
FBgn0034156	CG5348	-3.60437	0.346171	1
FBgn0265309	CR44282	-3.60437	0.346171	1
FBgn0030509	CG11162	-3.60437	0.346171	1
FBgn0001981	esg	-3.5997	0.0427305	0.164786
FBgn0011746	ana	-3.59591	1.09901e-07	6.36848e-06
FBgn0044872	FucTC	-3.59086	0.0184013	0.0910473
FBgn0004003	wbl	-3.58588	0.00225868	0.0202729
FBgn0261675	Npc1b	-3.57972	0.0727987	0.234434
FBgn0029836	CG5928	-3.57234	0.374058	1
FBgn0083050	snoRNA:Psi18S-1377b	-3.57234	0.374058	1
FBgn0030823	CG8918	-3.57234	0.374058	1
FBgn0051021	CG31021	-3.57234	0.374058	1
FBgn0039621	CG14518	-3.57234	0.374058	1
FBgn0028561	sut3	-3.57234	0.374058	1
FBgn0025616	CG13359	-3.57234	0.374058	1
FBgn0264369	CR43821	-3.57234	0.374058	1
FBgn0034838	CG12782	-3.57234	0.374058	1
FBgn0265957	CR44744	-3.57234	0.374058	1
FBgn0030747	CG4301	-3.55698	0.110446	0.306044
FBgn0034624	CG17974	-3.55334	0.329481	1
FBgn0263974	qin	-3.54457	1.63156e-07	9.13398e-06
FBgn0040261	Ugt36Bb	-3.54432	0.182955	1
FBgn0035985	Cpr67B	-3.54183	1.71093e-05	0.0004415
FBgn0053318	CR33318	-3.53807	0.463903	1
FBgn0030836	CG8664	-3.53807	0.463903	1
FBgn0040318	HGTX	-3.53807	0.463903	1
FBgn0035582	CG13705	-3.53807	0.463903	1
FBgn0022708	Adk2	-3.53807	0.463903	1
FBgn0031533	CG2772	-3.53807	0.463903	1
FBgn0086053	snoRNA:Me18S-G1358a	-3.53807	0.463903	1
FBgn0262844	CG43208	-3.53807	0.463903	1
FBgn0267115	CR45555	-3.53807	0.463903	1
FBgn0036947	obst-F	-3.53807	0.463903	1
FBgn0022740	HLH54F	-3.53807	0.463903	1
FBgn0004170	sc	-3.53807	0.463903	1
FBgn0052793	CG32793	-3.53807	0.463903	1
FBgn0267167	CR45607	-3.53807	0.463903	1
FBgn0261799	dsx-c73A	-3.53415	0.0554332	0.195614
FBgn0033760	CG8785	-3.5229	0.00356283	0.0280414
FBgn0030396	CG2556	-3.51464	5.01228e-08	3.25865e-06
FBgn0038790	MtnC	-3.50562	0.079651	0.247651
FBgn0053514	CG33514	-3.48959	0.000582344	0.00745536
FBgn0000427	dec-1	-3.48579	0.000115139	0.00204831
FBgn0010043	GstD7	-3.4762	0.139627	1
FBgn0052088	CG32088	-3.47472	0.0281693	0.122694
FBgn0051198	CG31198	-3.4647	0.13384	0.345179
FBgn0063496	GstE4	-3.46458	0.0902882	0.270034
FBgn0036330	CG11263	-3.44291	0.0355574	0.144936
FBgn0038756	CG4783	-3.43944	0.133905	0.345179
FBgn0051642	CG31642	-3.43852	0.131853	1
FBgn0038611	CG14309	-3.43368	0.0175005	0.0875379
FBgn0263234	Phae1	-3.43109	0.0025722	0.022202
FBgn0259245	CG42343	-3.4287	0.137743	1
FBgn0263470	snoRNA:Tudor-SN-a	-3.42654	0.145641	1
FBgn0260437	CR42532	-3.41846	0.100637	0.2884
FBgn0033301	CG12780	-3.40459	0.273119	0.522275
FBgn0267611	CR45949	-3.39892	0.00466724	0.0343083
FBgn0031171	CG1801	-3.38733	0.0344119	0.141489
FBgn0265798	CR44587	-3.38244	0.0827993	0.25358
FBgn0002922	nau	-3.37534	0.485201	1
FBgn0004898	fd96Cb	-3.37534	0.485201	1
FBgn0034204	CG10953	-3.37534	0.485201	1
FBgn0038150	yellow-e3	-3.37534	0.485201	1
FBgn0015381	dsf	-3.37534	0.485201	1
FBgn0032601	yellow-b	-3.34965	0.0249805	0.112617
FBgn0053200	ventrally-expressed-protein-D	-3.33649	0.428363	1
FBgn0266280	CR44965	-3.33649	0.428363	1
FBgn0036781	CG13699	-3.33649	0.428363	1
FBgn0263022	CG43317	-3.33649	0.428363	1
FBgn0031844	CG13771	-3.33649	0.428363	1
FBgn0034052	CG8299	-3.33649	0.428363	1
FBgn0267226	CR45666	-3.33649	0.428363	1
FBgn0264352	CR43808	-3.33649	0.428363	1
FBgn0033286	CG2127	-3.33649	0.428363	1
FBgn0263748	CG43673	-3.33113	0.143345	1
FBgn0035781	CG8560	-3.3269	0.0880137	0.265731
FBgn0034151	CG15617	-3.32376	0.215701	1
FBgn0051869	CG31869	-3.30357	0.000291115	0.00425466
FBgn0265691	CR44498	-3.29804	0.421952	1
FBgn0033541	CG12934	-3.29804	0.421952	1
FBgn0031465	CG3123	-3.29804	0.421952	1
FBgn0083047	snoRNA:Psi18S-1377e	-3.29804	0.421952	1
FBgn0053222	CR33222	-3.29804	0.421952	1
FBgn0083020	snoRNA:Psi18S-640g	-3.29804	0.421952	1
FBgn0267779	CR46110	-3.29804	0.421952	1
FBgn0260480	CG32295	-3.29804	0.421952	1
FBgn0015584	Acp53Ea	-3.29804	0.421952	1
FBgn0053993	CG33993	-3.29785	0.000732436	0.00891611
FBgn0035359	CG1143	-3.29723	0.0182431	0.0905666
FBgn0002571	Mal-A3	-3.29208	0.0744097	0.237536
FBgn0085241	CG34212	-3.28776	0.0480129	0.178366
FBgn0051262	CG31262	-3.28481	0.00829311	0.0524419
FBgn0266430	CG45060	-3.28116	0.0888204	0.26727
FBgn0053282	CG33282	-3.27225	0.273756	0.522367
FBgn0030439	CG12716	-3.25866	0.443723	1
FBgn0265422	CR44334	-3.25866	0.443723	1
FBgn0038431	CG10405	-3.25866	0.443723	1
FBgn0266956	CR45407	-3.25866	0.443723	1
FBgn0050093	CG30093	-3.25866	0.443723	1
FBgn0051559	CG31559	-3.25866	0.443723	1
FBgn0036809	CG12477	-3.25866	0.443723	1
FBgn0262788	CG43169	-3.25866	0.443723	1
FBgn0052713	CG32713	-3.25866	0.443723	1
FBgn0051805	CG31805	-3.25866	0.443723	1
FBgn0053983	obst-H	-3.25866	0.443723	1
FBgn0034429	CG18607	-3.25866	0.443723	1
FBgn0086251	del	-3.24955	0.00283935	0.0238838
FBgn0037178	CG12546	-3.24699	0.105827	0.297824
FBgn0032373	Vha100-5	-3.24198	0.175758	0.407104
FBgn0085486	CG34457	-3.24036	0.126241	0.333401
FBgn0046302	CG10650	-3.22899	0.155383	0.379086
FBgn0030544	CG13403	-3.21695	0.506437	1
FBgn0039093	CG10183	-3.21695	0.506437	1
FBgn0262879	CR43234	-3.21695	0.506437	1
FBgn0265682	CR44489	-3.21695	0.506437	1
FBgn0085755	CR40611	-3.21695	0.506437	1
FBgn0039596	CG10000	-3.21695	0.506437	1
FBgn0265301	CR44274	-3.21695	0.506437	1
FBgn0267759	CR46090	-3.21695	0.506437	1
FBgn0030455	CG4318	-3.21695	0.506437	1
FBgn0051912	CR31912	-3.21695	0.506437	1
FBgn0266228	CR44923	-3.21695	0.506437	1
FBgn0032424	CG17010	-3.21695	0.506437	1
FBgn0037475	Fer1	-3.21695	0.506437	1
FBgn0036016	CG3306	-3.21695	0.506437	1
FBgn0266926	CR45377	-3.21695	0.506437	1
FBgn0003254	rib	-3.21695	0.506437	1
FBgn0267740	CR46071	-3.21695	0.506437	1
FBgn0051816	CG31816	-3.21695	0.506437	1
FBgn0267011	CR45455	-3.21695	0.506437	1
FBgn0010453	Wnt4	-3.21388	0.0549942	0.19462
FBgn0033887	St4	-3.20964	0.00746982	0.0482519
FBgn0010497	dmGlut	-3.20019	0.000791754	0.00940707
FBgn0085404	CG34375	-3.19937	0.235938	1
FBgn0028532	CG7968	-3.19294	0.113717	0.311794
FBgn0039864	CG11550	-3.18878	0.0192293	0.0937711
FBgn0031741	CG11034	-3.18724	0.000165151	0.0027139
FBgn0035510	Cpr64Aa	-3.18635	0.17268	1
FBgn0033214	CG1941	-3.18375	2.34425e-08	1.70803e-06
FBgn0000274	Pka-C2	-3.17223	0.0223232	0.10415
FBgn0035667	Jon65Ai	-3.1663	0.190865	1
FBgn0001321	knk	-3.16004	0.191882	0.428041
FBgn0050049	CG30049	-3.15382	0.0771279	0.242622
FBgn0267114	CR45554	-3.15332	0.397601	1
FBgn0051300	CG31300	-3.14977	0.0200968	0.0969047
FBgn0085376	CG34347	-3.14916	4.34714e-09	3.882e-07
FBgn0036289	CG10657	-3.14877	0.0199218	0.0962953
FBgn0051928	CG31928	-3.13703	0.00230135	0.0204674
FBgn0028993	scro	-3.12977	0.40551	1
FBgn0051926	CG31926	-3.12977	0.40551	1
FBgn0029696	CG15571	-3.12977	0.40551	1
FBgn0053109	CG33109	-3.12695	0.0234266	0.107719
FBgn0032620	CG12288	-3.12326	6.24321e-05	0.00125231
FBgn0039033	Or94a	-3.12295	0.0954302	0.27951
FBgn0036769	Tsp74F	-3.11665	2.54279e-18	1.32613e-15
FBgn0000615	exu	-3.11551	5.94963e-06	0.000185847
FBgn0037879	scpr-C	-3.11551	0.000193264	0.00307887
FBgn0039081	Irk2	-3.11422	0.163938	0.391279
FBgn0000533	ea	-3.10854	5.25324e-07	2.32385e-05
FBgn0035199	CG9134	-3.10401	0.143109	1
FBgn0002962	nos	-3.09927	6.68362e-05	0.00132988
FBgn0086608	CG34112	-3.09835	0.0105157	0.0613305
FBgn0039754	CG9747	-3.09779	1.09154e-05	0.000301282
FBgn0038258	CG7362	-3.09288	0.223418	1
FBgn0034935	CG13565	-3.0902	0.00298519	0.0247948
FBgn0265979	CR44758	-3.08724	0.219559	1
FBgn0032025	CG7778	-3.08713	0.00191807	0.0181877
FBgn0038612	cona	-3.08511	0.0915198	0.272342
FBgn0050121	CR30121	-3.07358	0.000168679	0.00274908
FBgn0031946	CG7164	-3.06735	0.140542	0.355444
FBgn0052669	CG32669	-3.06483	0.00467848	0.0343401
FBgn0042086	Tsp42Eb	-3.06368	0.1987	0.436024
FBgn0052036	CG32036	-3.06321	0.259498	1
FBgn0265937	CR44724	-3.04712	0.0820868	0.252138
FBgn0003028	ovo	-3.04598	0.00101962	0.0114681
FBgn0040507	ACXD	-3.0387	0.00384496	0.0295575
FBgn0259237	CG42335	-3.03373	0.118785	0.321233
FBgn0259697	nvd	-3.0335	0.00366651	0.0286074
FBgn0037205	BoYb	-3.03101	0.0013202	0.0138286
FBgn0003023	otu	-3.02903	0.00293343	0.0245087
FBgn0038380	CG14877	-3.02266	0.191674	0.427783
FBgn0000542	ec	-3.02237	3.35564e-06	0.000113485
FBgn0032235	CG5096	-3.02147	0.239638	0.485201
FBgn0037721	CG9427	-3.02092	0.058313	0.202461
FBgn0266258	CR44953	-3.02056	0.0288181	0.124644
FBgn0051721	Trim9	-3.01895	0.000184449	0.00297672
FBgn0264884	CR44075	-3.01507	0.424525	1
FBgn0030331	CG15221	-3.01279	0.344896	0.596645
FBgn0051015	PH4alphaPV	-3.00419	0.00197558	0.0185203
FBgn0263232	Nxf3	-3.00146	1.86874e-05	0.000472382
FBgn0035176	CG13905	-2.99672	0.141922	0.358058
FBgn0031762	CG9098	-2.99461	0.000231505	0.00356763
FBgn0264507	CR43906	-2.99396	0.211349	1
FBgn0053301	CG33301	-2.99198	0.00493295	0.0357314
FBgn0052279	Drsl2	-2.98203	0.382869	0.631186
FBgn0042101	CG18744	-2.97707	0.0282403	0.122734
FBgn0051626	CG31626	-2.97402	0.113288	0.311306
FBgn0032593	Trpgamma	-2.9683	0.0269649	0.119019
FBgn0083040	snoRNA:Psi18S-1854c	-2.95949	0.224165	1
FBgn0267482	CR45832	-2.95913	0.542027	1
FBgn0032211	CG13138	-2.95913	0.542027	1
FBgn0051774	fred	-2.95913	0.542027	1
FBgn0267009	CR45453	-2.95913	0.542027	1
FBgn0037812	CG18545	-2.95913	0.542027	1
FBgn0038851	dmrt93B	-2.95913	0.542027	1
FBgn0243586	Tb	-2.95913	0.542027	1
FBgn0260777	CG42571	-2.95913	0.542027	1
FBgn0262516	Trpml	-2.95913	0.542027	1
FBgn0011556	zetaTry	-2.95913	0.542027	1
FBgn0063385	snoRNA:Me28S-A3407a	-2.95913	0.542027	1
FBgn0031753	CG13999	-2.95913	0.542027	1
FBgn0082945	snoRNA:Me28S-A2634b	-2.95913	0.542027	1
FBgn0035666	Jon65Aii	-2.95913	0.542027	1
FBgn0267296	CR45732	-2.95913	0.542027	1
FBgn0030815	CG8945	-2.95913	0.542027	1
FBgn0267227	CR45667	-2.95913	0.542027	1
FBgn0030181	CG12645	-2.95913	0.542027	1
FBgn0063389	snoRNA:Me18S-G1620	-2.95913	0.542027	1
FBgn0032303	CG6508	-2.95913	0.542027	1
FBgn0262883	CR43238	-2.95913	0.542027	1
FBgn0036808	Dic4	-2.95913	0.542027	1
FBgn0033076	CG15233	-2.95913	0.542027	1
FBgn0263464	snoRNA:hts-a	-2.95913	0.542027	1
FBgn0034826	CG13544	-2.95913	0.542027	1
FBgn0034998	CG13577	-2.95913	0.542027	1
FBgn0001174	halo	-2.95913	0.542027	1
FBgn0085197	CG34168	-2.95913	0.542027	1
FBgn0052564	CG32564	-2.95598	0.0824186	0.252766
FBgn0038484	CG5246	-2.95333	0.00355067	0.0279679
FBgn0039052	CG6733	-2.95297	0.126433	0.333642
FBgn0053557	CG33557	-2.94771	0.0712884	1
FBgn0022981	rpk	-2.93961	0.00241277	0.0212014
FBgn0040250	Ugt86Dj	-2.93955	0.00651543	0.0437704
FBgn0030846	CG12992	-2.93834	0.246705	1
FBgn0004053	zen	-2.9382	0.0759413	0.240428
FBgn0259192	CG42296	-2.93357	0.103168	0.292919
FBgn0030904	upd2	-2.92845	0.00971754	0.0583958
FBgn0262003	CG42821	-2.92809	0.0195852	0.0948997
FBgn0035043	CG4781	-2.92538	0.351483	0.602891
FBgn0034710	CG3292	-2.92375	0.128221	0.336266
FBgn0051288	CG31288	-2.92292	0.00605989	0.0413835
FBgn0263973	jv	-2.92098	0.0340931	0.140762
FBgn0039709	Cad99C	-2.91981	2.50661e-08	1.79986e-06
FBgn0085243	CG34214	-2.91873	0.255464	1
FBgn0034966	CG13563	-2.91107	0.0739652	0.236968
FBgn0033731	Cpr49Ah	-2.90853	0.525147	1
FBgn0266679	CR45169	-2.90853	0.525147	1
FBgn0037175	CG14455	-2.90853	0.525147	1
FBgn0032464	Vha68-3	-2.90853	0.525147	1
FBgn0034565	CG15650	-2.90853	0.525147	1
FBgn0266002	CR44776	-2.90853	0.525147	1
FBgn0264862	CR44053	-2.90853	0.525147	1
FBgn0267166	CR45606	-2.90853	0.525147	1
FBgn0039796	CG12069	-2.90853	0.525147	1
FBgn0265340	CR44294	-2.90853	0.525147	1
FBgn0085265	CG34236	-2.90853	0.525147	1
FBgn0039408	CG14551	-2.90853	0.525147	1
FBgn0267778	CR46109	-2.90853	0.525147	1
FBgn0083012	snoRNA:Psi28S-1135a	-2.90853	0.525147	1
FBgn0266001	CR44775	-2.90853	0.525147	1
FBgn0035823	eIF4E-5	-2.90853	0.525147	1
FBgn0261360	CG42637	-2.90853	0.525147	1
FBgn0063379	snoRNA:U31:54Ec	-2.90853	0.525147	1
FBgn0266850	CR45311	-2.90853	0.525147	1
FBgn0030395	Mks1	-2.90853	0.525147	1
FBgn0031620	CG11929	-2.90853	0.525147	1
FBgn0002873	mud	-2.90796	0.00647671	0.0435758
FBgn0263747	CG43672	-2.90597	6.54016e-07	2.79338e-05
FBgn0036778	Cyp312a1	-2.90173	0.0326387	0.13652
FBgn0039704	neo	-2.89903	0.240656	1
FBgn0001263	inaD	-2.89903	0.240656	1
FBgn0030592	CG9514	-2.89854	0.36976	0.619329
FBgn0262945	CR43264	-2.88777	0.0223726	0.104276
FBgn0051028	CG31028	-2.88177	0.405624	1
FBgn0041252	Femcoat	-2.88035	0.0983491	0.284206
FBgn0004360	Wnt2	-2.87826	0.0969637	0.282012
FBgn0264790	CR44020	-2.87717	0.172916	1
FBgn0031053	CG14223	-2.87688	0.000136919	0.00236609
FBgn0260006	drd	-2.87525	0.0234087	0.107687
FBgn0036640	nxf2	-2.86613	0.000375257	0.00521517
FBgn0263474	scaRNA:PsiU2-38.40.42	-2.86233	0.245094	1
FBgn0033275	CG14756	-2.86223	0.45495	1
FBgn0030824	CG5070	-2.86223	0.45495	1
FBgn0034730	ppk12	-2.85702	0.535646	1
FBgn0265088	CR44199	-2.85702	0.535646	1
FBgn0034745	CG4329	-2.85702	0.535646	1
FBgn0039177	CG13611	-2.85702	0.535646	1
FBgn0034884	CG17662	-2.85702	0.535646	1
FBgn0037916	CG5342	-2.85702	0.535646	1
FBgn0086068	snoRNA:Or-CD12	-2.85702	0.535646	1
FBgn0053998	CG33998	-2.85702	0.535646	1
FBgn0051718	Ir31a	-2.85702	0.535646	1
FBgn0028533	CG7953	-2.85702	0.535646	1
FBgn0265636	CR44443	-2.85702	0.535646	1
FBgn0262981	CR43289	-2.85702	0.535646	1
FBgn0267280	CR45716	-2.85702	0.535646	1
FBgn0085789	CR41506	-2.85702	0.535646	1
FBgn0262982	CG43290	-2.85702	0.535646	1
FBgn0262387	mir-190	-2.85702	0.535646	1
FBgn0030696	CG8509	-2.85702	0.535646	1
FBgn0030940	CG15040	-2.85702	0.535646	1
FBgn0263038	CG43333	-2.84591	0.269511	1
FBgn0038366	CG4576	-2.84442	0.265418	1
FBgn0025382	Rab27	-2.84256	0.0779743	0.244045
FBgn0263780	CG17684	-2.83519	0.00959303	0.0580306
FBgn0265637	CR44444	-2.83095	0.254067	1
FBgn0265851	CR44640	-2.83008	0.0965318	0.281567
FBgn0051755	SoYb	-2.82407	3.57731e-05	0.000801982
FBgn0033773	mos	-2.82274	0.0145674	0.0773155
FBgn0259236	comm3	-2.81481	0.0233698	0.107608
FBgn0050045	Cpr49Aa	-2.81397	0.250581	1
FBgn0037203	slif	-2.81102	4.16741e-07	1.90475e-05
FBgn0039034	Or94b	-2.80873	0.469717	1
FBgn0039429	CG14238	-2.80321	0.56414	1
FBgn0038000	CG10014	-2.80321	0.56414	1
FBgn0039010	CG4907	-2.80321	0.56414	1
FBgn0052072	Elo68alpha	-2.80321	0.56414	1
FBgn0262948	CG43267	-2.80321	0.56414	1
FBgn0010109	dpn	-2.80321	0.56414	1
FBgn0038539	Atg8b	-2.80321	0.56414	1
FBgn0033905	CG18324	-2.80321	0.56414	1
FBgn0034994	Ir60a	-2.80321	0.56414	1
FBgn0031181	Ir20a	-2.80321	0.56414	1
FBgn0263651	CR43642	-2.80321	0.56414	1
FBgn0038492	Mur89F	-2.80321	0.56414	1
FBgn0039264	CG11786	-2.80321	0.56414	1
FBgn0266568	yar	-2.80321	0.56414	1
FBgn0030587	CG9522	-2.80321	0.56414	1
FBgn0264546	CG43925	-2.80321	0.56414	1
FBgn0000120	Arr1	-2.80321	0.56414	1
FBgn0086916	snky	-2.80321	0.56414	1
FBgn0037162	CG11449	-2.80321	0.56414	1
FBgn0033969	CG10202	-2.80321	0.56414	1
FBgn0264818	CR44026	-2.80321	0.56414	1
FBgn0261055	Sfp26Ad	-2.80321	0.56414	1
FBgn0038751	CG4770	-2.80321	0.56414	1
FBgn0266751	CR45224	-2.80321	0.56414	1
FBgn0085318	CG34289	-2.80321	0.56414	1
FBgn0267789	CR46120	-2.80321	0.56414	1
FBgn0267643	CR45981	-2.80321	0.56414	1
FBgn0020509	Acp62F	-2.80321	0.56414	1
FBgn0035873	CG13670	-2.80321	0.56414	1
FBgn0262100	CG42853	-2.80321	0.56414	1
FBgn0033323	CG12376	-2.80321	0.56414	1
FBgn0085487	CG34458	-2.80321	0.56414	1
FBgn0266853	CR45314	-2.80321	0.56414	1
FBgn0083046	snoRNA:Psi18S-1389a	-2.80321	0.56414	1
FBgn0030338	CG15741	-2.80321	0.56414	1
FBgn0051944	tRNA:CR31944	-2.80321	0.56414	1
FBgn0032184	CG13135	-2.80321	0.56414	1
FBgn0051858	t-cup	-2.80321	0.56414	1
FBgn0051601	CG31601	-2.80321	0.56414	1
FBgn0267758	CR46089	-2.79251	0.123819	0.329287
FBgn0263656	CG43647	-2.79024	0.0293343	0.126435
FBgn0000658	fj	-2.7894	0.0400953	0.157598
FBgn0030598	CG9503	-2.78412	0.00559243	0.0389426
FBgn0037485	CG14606	-2.77965	0.26201	0.510396
FBgn0038530	AttD	-2.77852	0.0260914	0.116041
FBgn0040252	Ugt86Dh	-2.77759	0.0464928	0.174838
FBgn0250816	AGO3	-2.77349	0.000874131	0.0101715
FBgn0051004	mesh	-2.77334	0.270605	0.519857
FBgn0000277	CecA2	-2.77282	0.219934	0.463641
FBgn0028583	lcs	-2.77001	0.0799744	0.248189
FBgn0042102	CG18745	-2.76163	0.0885203	0.266772
FBgn0260399	gwl	-2.75731	0.0102609	0.0603056
FBgn0004959	phm	-2.7539	0.00173856	0.0168896
FBgn0016974	swaPsi	-2.75371	0.0126759	0.0696261
FBgn0035969	CG4476	-2.73596	0.00517083	0.0369475
FBgn0262979	CR43287	-2.73274	0.0590842	0.203924
FBgn0034523	Nnf1a	-2.72449	0.00614118	0.0417373
FBgn0025881	snoRNA:Me18S-A1576	-2.7208	0.295746	1
FBgn0010438	mtSSB	-2.7208	0.295746	1
FBgn0265725	CG44532	-2.7208	0.295746	1
FBgn0013953	Esp	-2.71895	0.000457833	0.00610587
FBgn0032495	CG16820	-2.71456	0.11623	0.316491
FBgn0024997	CG2681	-2.71247	0.0418015	0.162245
FBgn0002609	E(spl)m3-HLH	-2.71032	2.22094e-05	0.000541402
FBgn0053234	CG33234	-2.69899	0.28455	1
FBgn0034053	Cyp4aa1	-2.69639	9.22019e-05	0.00172058
FBgn0036498	CG13455	-2.69138	0.489549	1
FBgn0033268	Obp44a	-2.69017	0.00741273	0.0479959
FBgn0263763	CG43680	-2.68878	0.184105	0.418705
FBgn0033753	Cyp301a1	-2.68349	0.0694334	0.227669
FBgn0033499	CG12914	-2.67822	0.287493	1
FBgn0266636	CR45143	-2.67822	0.287493	1
FBgn0052107	CG32107	-2.67349	0.0376439	0.150591
FBgn0040726	dpr	-2.66738	0.219169	0.463267
FBgn0085485	CG34456	-2.66166	0.161635	0.387808
FBgn0014466	Cp7Fc	-2.6612	0.0338046	0.139921
FBgn0262598	mtsh	-2.65758	0.499206	1
FBgn0265267	CG18258	-2.65056	0.388058	0.634952
FBgn0033659	Damm	-2.63977	0.034499	0.141788
FBgn0032021	CG7781	-2.63973	0.00189936	0.0181143
FBgn0033921	tej	-2.63434	0.00713978	0.0465754
FBgn0262426	mir-283	-2.6287	0.299334	1
FBgn0039395	CG14546	-2.6287	0.299334	1
FBgn0032345	CG14921	-2.6286	0.236525	1
FBgn0037724	Fst	-2.62313	0.415764	0.65783
FBgn0267117	CR45557	-2.61665	0.509142	1
FBgn0037310	Tim17b1	-2.61665	0.509142	1
FBgn0035845	CG13675	-2.61665	0.509142	1
FBgn0039311	CG10513	-2.61572	0.268015	0.516946
FBgn0065053	snoRNA:Me18S-C1831	-2.60811	0.302354	1
FBgn0083990	sphinx	-2.60811	0.302354	1
FBgn0039941	CG17167	-2.59799	0.00264958	0.0226921
FBgn0020378	Sp1	-2.5945	0.148419	0.368155
FBgn0003483	spn-E	-2.59167	0.00487693	0.0355218
FBgn0016123	Aph-4	-2.59107	0.215225	0.458605
FBgn0085400	CG34371	-2.58822	1.08927e-05	0.000301282
FBgn0001341	l(1)1Bi	-2.58469	7.66674e-09	6.54912e-07
FBgn0032669	CG15155	-2.58338	0.234607	0.479965
FBgn0039840	CG11340	-2.58033	0.344176	0.596122
FBgn0035798	frac	-2.58013	0.00194783	0.018347
FBgn0038398	sxe2	-2.57848	0.344437	1
FBgn0033584	CG7737	-2.57742	0.00019011	0.00304329
FBgn0084017	CR41454	-2.57501	0.0318241	0.134081
FBgn0003312	sad	-2.5737	0.000353463	0.00496804
FBgn0033785	Sans	-2.57019	0.000152139	0.00255516
FBgn0052625	CG32625	-2.56359	0.027135	0.119498
FBgn0264888	CR44079	-2.56136	0.136379	1
FBgn0000360	Cp38	-2.55552	0.00537956	0.0379402
FBgn0266388	CR45028	-2.55473	0.360496	1
FBgn0259112	CR42254	-2.55266	0.0107394	0.0621955
FBgn0036323	CG14118	-2.54956	0.116261	0.316491
FBgn0263772	CG43689	-2.5416	0.00881798	0.0546699
FBgn0033789	CG13324	-2.53849	0.435845	0.673016
FBgn0040823	dpr6	-2.53172	0.000388705	0.00536299
FBgn0031677	CG14036	-2.5296	0.0227582	0.105626
FBgn0039748	CG15529	-2.5278	0.0111277	0.0636632
FBgn0013810	Dhc36C	-2.52721	0.000726375	0.00888599
FBgn0267104	CG45544	-2.52699	0.120176	0.323411
FBgn0029568	CG11381	-2.52531	0.183114	0.417162
FBgn0032910	CG9265	-2.52359	0.00377785	0.029223
FBgn0031791	AANATL2	-2.52256	0.0112132	0.0640044
FBgn0051551	CG31551	-2.51814	0.374005	1
FBgn0036796	CG18231	-2.51806	0.225404	1
FBgn0036756	cln3	-2.51431	0.212271	0.454689
FBgn0003257	r-l	-2.51339	3.73426e-07	1.75432e-05
FBgn0033374	CG13741	-2.50958	0.0108439	0.0624358
FBgn0050160	CG30160	-2.50576	0.239613	0.485201
FBgn0032665	CG15152	-2.50436	0.122848	0.327409
FBgn0037065	CG12974	-2.49986	0.271998	0.521422
FBgn0000404	CycA	-2.49919	0.0227383	0.105583
FBgn0262951	CR43270	-2.49771	0.529299	1
FBgn0039527	CG5639	-2.49323	0.0468276	0.17547
FBgn0032848	nesd	-2.48854	7.63672e-05	0.00148087
FBgn0264747	CG44005	-2.48417	0.00997686	0.0592335
FBgn0264676	CR43961	-2.48299	0.0244365	0.110972
FBgn0031080	CG12655	-2.4788	0.00691778	0.0454564
FBgn0050340	CG30340	-2.47034	0.205302	0.444566
FBgn0038012	CG10013	-2.46965	0.209024	1
FBgn0024984	CG3457	-2.46946	0.059111	0.203945
FBgn0040373	CG3038	-2.46929	4.21304e-05	0.000903615
FBgn0266005	CR44779	-2.46858	0.000697132	0.00860259
FBgn0087040	alphaTub67C	-2.46788	0.0213973	0.101484
FBgn0034785	CG3649	-2.46737	0.333004	1
FBgn0267010	CR45454	-2.46699	0.342539	1
FBgn0262009	CG42827	-2.46654	0.488055	1
FBgn0035264	Oseg4	-2.46285	0.00186928	0.017879
FBgn0262028	CR42839	-2.4603	0.449002	0.682596
FBgn0001323	knrl	-2.46019	0.0188772	0.0926012
FBgn0030932	Ggt-1	-2.45975	1.28546e-16	5.78983e-14
FBgn0037409	Osi24	-2.459	0.0697608	0.228159
FBgn0003950	unc	-2.45734	0.222956	0.466779
FBgn0031961	CG7102	-2.45719	0.0712858	0.231067
FBgn0038575	CG7208	-2.45569	0.0204122	0.0980438
FBgn0266594	CR45119	-2.45337	0.235427	0.480604
FBgn0035312	CG15820	-2.44724	0.0185814	0.0916947
FBgn0010501	Dcp-1	-2.44208	5.74139e-11	7.68803e-09
FBgn0029170	TwdlT	-2.43978	0.195912	0.432091
FBgn0033458	CG18446	-2.43767	0.000389642	0.00536299
FBgn0003655	swa	-2.4342	0.00905185	0.0557111
FBgn0052650	CG32650	-2.43414	0.391464	1
FBgn0267067	CR45511	-2.43414	0.391464	1
FBgn0264541	CG43920	-2.43277	0.137315	0.350503
FBgn0037934	CG6830	-2.42993	0.0153139	0.0801061
FBgn0034406	Jheh3	-2.42812	0.00669817	0.0444859
FBgn0035755	CG14830	-2.42516	0.0357979	0.145676
FBgn0037742	Rpt3R	-2.41966	0.0629506	0.213019
FBgn0028381	Decay	-2.41864	0.282993	0.532097
FBgn0051681	CG31681	-2.41704	0.476409	0.703328
FBgn0263414	CR43460	-2.41632	0.265259	1
FBgn0264675	CR43960	-2.41554	0.364056	1
FBgn0041164	armi	-2.41534	0.000377851	0.00524388
FBgn0260932	cuff	-2.41309	0.0146595	0.0775139
FBgn0030077	CG15365	-2.40935	0.0203068	0.0977272
FBgn0038542	TyrR	-2.40198	0.0375378	0.150409
FBgn0039129	RpS19b	-2.40161	0.18704	0.421798
FBgn0003187	qua	-2.40078	0.00430648	0.0323525
FBgn0034800	CG3788	-2.40021	0.0272031	0.119643
FBgn0039850	CG11333	-2.3983	0.0899664	0.26941
FBgn0083124	Uhg4	-2.39697	5.77113e-09	5.01633e-07
FBgn0003450	snk	-2.38903	0.000518355	0.00680315
FBgn0082967	snoRNA:Psi28S-3327a	-2.38745	0.260896	1
FBgn0053294	CR33294	-2.38548	0.244498	0.490363
FBgn0000241	bw	-2.3846	0.0649315	0.217001
FBgn0014076	Vm32E	-2.37946	0.0437386	0.167916
FBgn0085261	CG34232	-2.37892	0.0321464	0.135146
FBgn0050403	CG30403	-2.37828	0.000797325	0.00943212
FBgn0036469	CG18649	-2.37191	0.627425	1
FBgn0027074	CG17324	-2.37191	0.627425	1
FBgn0034740	nsr	-2.37191	0.627425	1
FBgn0032649	CG15145	-2.37191	0.627425	1
FBgn0052105	CG32105	-2.37191	0.627425	1
FBgn0034568	CG3216	-2.37191	0.627425	1
FBgn0000500	Dsk	-2.37191	0.627425	1
FBgn0082957	snoRNA:Psi28S-3405d	-2.37191	0.627425	1
FBgn0085395	Shawl	-2.37191	0.627425	1
FBgn0052420	tRNA:CR32420	-2.37191	0.627425	1
FBgn0036468	CG13461	-2.37191	0.627425	1
FBgn0082943	snoRNA:Me28S-A982a	-2.37191	0.627425	1
FBgn0085471	CG34442	-2.37191	0.627425	1
FBgn0051528	CG31528	-2.37191	0.627425	1
FBgn0263652	CR43643	-2.37191	0.627425	1
FBgn0052240	CG32240	-2.37191	0.627425	1
FBgn0036466	CG18581	-2.37191	0.627425	1
FBgn0040799	CG13051	-2.37191	0.627425	1
FBgn0085250	CG34221	-2.37191	0.627425	1
FBgn0082951	snoRNA:Me18S-C1366	-2.37191	0.627425	1
FBgn0029660	CG10801	-2.37191	0.627425	1
FBgn0032680	Ntf-2r	-2.37191	0.627425	1
FBgn0266728	CR45201	-2.37191	0.627425	1
FBgn0267150	CR45590	-2.37191	0.627425	1
FBgn0039378	alpha4GT2	-2.37191	0.627425	1
FBgn0265315	CR44288	-2.37191	0.627425	1
FBgn0035124	ttm2	-2.37191	0.627425	1
FBgn0063386	snoRNA:Me18S-A28a	-2.37191	0.627425	1
FBgn0262845	CG43209	-2.37191	0.627425	1
FBgn0030204	Or9a	-2.37191	0.627425	1
FBgn0038219	CG14839	-2.37191	0.627425	1
FBgn0036206	CG5964	-2.37191	0.627425	1
FBgn0265299	CR44272	-2.37191	0.627425	1
FBgn0265576	CG44403	-2.37191	0.627425	1
FBgn0265665	CR44472	-2.37191	0.627425	1
FBgn0050429	CG30429	-2.37191	0.627425	1
FBgn0031288	CG13949	-2.37191	0.627425	1
FBgn0263079	CG43338	-2.37191	0.627425	1
FBgn0083032	snoRNA:Psi18S-525g	-2.37191	0.627425	1
FBgn0260718	CR42545	-2.37191	0.627425	1
FBgn0002941	slou	-2.37191	0.627425	1
FBgn0039331	CG11913	-2.37191	0.627425	1
FBgn0000280	Cec-Psi1	-2.37191	0.627425	1
FBgn0039839	ppk24	-2.37191	0.627425	1
FBgn0264516	CG43915	-2.37191	0.627425	1
FBgn0267307	CR45743	-2.37191	0.627425	1
FBgn0035647	CG10486	-2.37191	0.627425	1
FBgn0267662	CR46000	-2.37191	0.627425	1
FBgn0053700	CG33700	-2.37191	0.627425	1
FBgn0052106	CG32106	-2.37191	0.627425	1
FBgn0040797	CG13066	-2.37191	0.627425	1
FBgn0052450	CG32450	-2.37191	0.627425	1
FBgn0011936	tRNA:N5:42Af	-2.37191	0.627425	1
FBgn0054052	CR34052	-2.37191	0.627425	1
FBgn0267075	CR45519	-2.37191	0.627425	1
FBgn0030033	CG1387	-2.37191	0.627425	1
FBgn0052690	CR32690	-2.37191	0.627425	1
FBgn0259196	CG42300	-2.37191	0.627425	1
FBgn0263514	mir-4966	-2.37191	0.627425	1
FBgn0265956	CR44743	-2.37191	0.627425	1
FBgn0051741	CG31741	-2.37191	0.627425	1
FBgn0083037	snoRNA:Psi18S-525b	-2.37191	0.627425	1
FBgn0019928	Ser8	-2.36748	0.372507	1
FBgn0000355	Cp15	-2.36503	0.00370054	0.0288049
FBgn0267252	Ggamma30A	-2.36484	0.0708912	0.23012
FBgn0266431	CG45061	-2.36422	0.0337503	0.139754
FBgn0031629	Clect27	-2.3635	0.000151121	0.00255104
FBgn0032752	CG10702	-2.36303	2.19906e-05	0.000538037
FBgn0028886	CG15279	-2.36129	0.00102578	0.0115161
FBgn0038252	BigH1	-2.36113	0.0165381	0.0845217
FBgn0039310	CG11878	-2.35941	0.329663	0.580115
FBgn0034381	List	-2.35409	0.332117	0.582572
FBgn0085359	CG34330	-2.35165	0.0165478	0.0845217
FBgn0035815	Snmp2	-2.34998	0.179192	0.412358
FBgn0000808	gd	-2.34983	0.174697	0.405783
FBgn0014865	Mtk	-2.34171	0.134369	0.345811
FBgn0034924	CG17658	-2.33983	0.175099	0.406236
FBgn0029835	CG5921	-2.33587	0.0910207	0.271419
FBgn0035581	CG17150	-2.33558	0.40986	1
FBgn0028394	CG17834	-2.33539	0.00089707	0.0103602
FBgn0038419	CG14879	-2.33531	0.00015696	0.00261837
FBgn0263851	snoRNA:CD-24	-2.33353	0.197801	1
FBgn0034299	CG5757	-2.33029	0.000214933	0.00337523
FBgn0265508	CR44370	-2.32697	0.021045	0.100161
FBgn0037811	CG12592	-2.32514	0.0992974	0.285964
FBgn0037176	CG14456	-2.32211	0.441518	0.676805
FBgn0000356	Cp16	-2.3219	0.221807	0.465816
FBgn0019643	Dat	-2.31843	0.00873043	0.0543156
FBgn0039232	sosie	-2.31123	1.4918e-05	0.000392101
FBgn0029768	SPR	-2.30006	0.0935888	0.276415
FBgn0027843	CAH2	-2.29982	3.24585e-05	0.000741085
FBgn0003527	stil	-2.29975	0.0481068	0.178469
FBgn0000405	CycB	-2.29944	0.0248142	0.11202
FBgn0032048	Dh31	-2.29793	0.638565	1
FBgn0030098	CG12057	-2.29793	0.638565	1
FBgn0263345	CR43426	-2.29793	0.638565	1
FBgn0050099	CG30099	-2.29793	0.638565	1
FBgn0029584	CG11509	-2.29793	0.638565	1
FBgn0086067	snoRNA:Me28S-A771	-2.29793	0.638565	1
FBgn0267063	CR45507	-2.29793	0.638565	1
FBgn0046253	CG3502	-2.29793	0.638565	1
FBgn0028896	CG17329	-2.29793	0.638565	1
FBgn0011282	Obp84a	-2.29793	0.638565	1
FBgn0051463	CG31463	-2.29793	0.638565	1
FBgn0039585	CG1894	-2.29793	0.638565	1
FBgn0039760	CG9682	-2.29793	0.638565	1
FBgn0034272	Ir54a	-2.29793	0.638565	1
FBgn0031273	CG2839	-2.29793	0.638565	1
FBgn0264912	CR44103	-2.29793	0.638565	1
FBgn0003248	Rh2	-2.29793	0.638565	1
FBgn0038958	CG13857	-2.29793	0.638565	1
FBgn0039475	CG6277	-2.29793	0.638565	1
FBgn0004430	LysS	-2.29793	0.638565	1
FBgn0034837	RpL22-like	-2.29793	0.638565	1
FBgn0262395	mir-12	-2.29793	0.638565	1
FBgn0265918	CR44707	-2.29793	0.638565	1
FBgn0031802	ppk7	-2.29793	0.638565	1
FBgn0051882	CG31882	-2.29793	0.638565	1
FBgn0267257	CR45693	-2.29793	0.638565	1
FBgn0267766	CR46097	-2.29793	0.638565	1
FBgn0267217	CR45657	-2.29793	0.638565	1
FBgn0004171	Mst98Cb	-2.29793	0.638565	1
FBgn0039797	CG1340	-2.29793	0.638565	1
FBgn0039799	CG15543	-2.29793	0.638565	1
FBgn0264833	CR44041	-2.29793	0.638565	1
FBgn0040628	CG18672	-2.29793	0.638565	1
FBgn0266678	CR45168	-2.29793	0.638565	1
FBgn0036751	Adgf-B	-2.29793	0.638565	1
FBgn0266933	CR45384	-2.29793	0.638565	1
FBgn0083988	snoRNA:Me28S-C3420a	-2.29793	0.638565	1
FBgn0034278	CG14488	-2.29793	0.638565	1
FBgn0262101	CG42854	-2.29793	0.638565	1
FBgn0266220	CR44915	-2.29793	0.638565	1
FBgn0264820	CR44028	-2.29793	0.638565	1
FBgn0267507	pre-rRNA:CR45847	-2.29793	0.638565	1
FBgn0037290	CG1124	-2.29769	0.00301715	0.0249142
FBgn0010097	gammaTub37C	-2.29469	0.00670982	0.0445031
FBgn0032856	CG16798	-2.29054	0.0889796	0.267546
FBgn0262621	CG43145	-2.29006	0.579267	1
FBgn0052305	CG32305	-2.29006	0.579267	1
FBgn0003189	r	-2.28601	1.41276e-05	0.000373676
FBgn0037153	olf413	-2.2853	0.0304722	0.130206
FBgn0003900	twi	-2.28486	0.0427864	0.164841
FBgn0033788	CG13323	-2.28417	0.311096	0.561605
FBgn0263239	dar1	-2.28291	0.258977	0.506364
FBgn0000358	Cp19	-2.27691	0.0921975	0.273528
FBgn0033538	CG11883	-2.27598	1.55912e-08	1.19762e-06
FBgn0039777	Jon99Fii	-2.27416	0.575541	1
FBgn0085280	CG34251	-2.27416	0.575541	1
FBgn0000359	Cp36	-2.27037	0.00454655	0.0336207
FBgn0052845	CG32845	-2.2697	0.038986	0.154649
FBgn0031157	CG1503	-2.26521	0.203105	0.442041
FBgn0039085	CG10170	-2.26249	0.471238	0.698551
FBgn0029588	CG14798	-2.26234	0.00458238	0.0338352
FBgn0039407	CG14544	-2.25847	0.000742479	0.00902727
FBgn0261848	CG42780	-2.25095	0.480559	0.706508
FBgn0264677	CR43962	-2.24989	0.435671	1
FBgn0267206	CR45646	-2.24989	0.435671	1
FBgn0085245	CG34216	-2.2483	0.00419812	0.0316585
FBgn0262111	f	-2.24684	0.200059	1
FBgn0032681	CG10283	-2.2459	5.07415e-05	0.00104315
FBgn0039648	CG14515	-2.23768	0.144509	1
FBgn0029879	APC7	-2.23696	0.00585084	0.0403171
FBgn0034741	CG4269	-2.23543	0.042739	0.164786
FBgn0028644	beat-Ic	-2.23403	0.301241	1
FBgn0033124	Tsp42Ec	-2.23328	0.255482	0.502006
FBgn0033355	CG13748	-2.23139	0.419868	1
FBgn0038391	GATAe	-2.23087	0.366688	0.617398
FBgn0030597	Eo	-2.2292	0.224814	0.469243
FBgn0259878	Fs	-2.22808	0.000714714	0.00877542
FBgn0052364	CG32364	-2.22147	0.248515	0.494981
FBgn0002573	sens	-2.22071	0.650274	1
FBgn0267431	CG45784	-2.22071	0.650274	1
FBgn0086519	Cpr47Eg	-2.22071	0.650274	1
FBgn0038915	CG17819	-2.22071	0.650274	1
FBgn0083936	Acp54A1	-2.22071	0.650274	1
FBgn0067861	Sdic1	-2.22071	0.650274	1
FBgn0027527	Osi6	-2.22071	0.650274	1
FBgn0028567	robl62A	-2.22071	0.650274	1
FBgn0035508	CG15005	-2.22071	0.650274	1
FBgn0036491	Best4	-2.22071	0.650274	1
FBgn0085248	CG34219	-2.22071	0.650274	1
FBgn0036235	CG6938	-2.22071	0.650274	1
FBgn0038153	Ir87a	-2.22071	0.650274	1
FBgn0051446	CG31446	-2.22071	0.650274	1
FBgn0035592	CG10674	-2.22071	0.650274	1
FBgn0030663	CG8117	-2.22071	0.650274	1
FBgn0263451	CR43474	-2.22071	0.650274	1
FBgn0259986	nab	-2.22071	0.650274	1
FBgn0262855	CG43219	-2.22071	0.650274	1
FBgn0034168	CG15614	-2.22071	0.650274	1
FBgn0030721	CG12698	-2.22071	0.650274	1
FBgn0083028	snoRNA:Psi18S-525k	-2.22071	0.650274	1
FBgn0262352	CG43050	-2.22071	0.650274	1
FBgn0265578	CG44405	-2.22071	0.650274	1
FBgn0083036	snoRNA:Psi18S-525c	-2.22071	0.650274	1
FBgn0039195	CG17782	-2.22071	0.650274	1
FBgn0035924	CG6576	-2.22071	0.650274	1
FBgn0035931	CG13312	-2.22071	0.650274	1
FBgn0036949	CG7290	-2.22071	0.650274	1
FBgn0259918	inaF-B	-2.22071	0.650274	1
FBgn0052563	CG32563	-2.22071	0.650274	1
FBgn0031592	Art2	-2.22071	0.650274	1
FBgn0266911	CR45371	-2.22071	0.650274	1
FBgn0032096	Or30a	-2.22071	0.650274	1
FBgn0265826	CR44615	-2.22071	0.650274	1
FBgn0265993	CR44768	-2.22071	0.650274	1
FBgn0053861	His1:CG33861	-2.22071	0.650274	1
FBgn0266231	CR44926	-2.22071	0.650274	1
FBgn0037486	CG14605	-2.22071	0.650274	1
FBgn0038068	CG11600	-2.22071	0.650274	1
FBgn0038709	CG15025	-2.22071	0.650274	1
FBgn0267208	CR45648	-2.22071	0.650274	1
FBgn0039192	CG17784	-2.22071	0.650274	1
FBgn0004188	snRNA:U6:96Aa	-2.22071	0.650274	1
FBgn0002631	E(spl)m5-HLH	-2.22071	0.650274	1
FBgn0267780	CR46111	-2.22071	0.650274	1
FBgn0264720	CR43988	-2.22071	0.650274	1
FBgn0266116	CR44842	-2.22071	0.650274	1
FBgn0013755	Bro	-2.22071	0.650274	1
FBgn0035567	CG7514	-2.22071	0.650274	1
FBgn0265716	CR44523	-2.22071	0.650274	1
FBgn0036343	CG14115	-2.22071	0.650274	1
FBgn0266788	CR45253	-2.22071	0.650274	1
FBgn0036442	CG13473	-2.22071	0.650274	1
FBgn0036608	CG13040	-2.22071	0.650274	1
FBgn0267633	CR45971	-2.22071	0.650274	1
FBgn0085599	CG41284	-2.22071	0.650274	1
FBgn0053475	CG33475	-2.22071	0.650274	1
FBgn0034022	CG12964	-2.22071	0.650274	1
FBgn0266852	CR45313	-2.22071	0.650274	1
FBgn0034456	Ir56b	-2.22071	0.650274	1
FBgn0082969	snoRNA:Psi28S-3316d	-2.22071	0.650274	1
FBgn0034844	CG9861	-2.22071	0.650274	1
FBgn0267034	CR45478	-2.22071	0.650274	1
FBgn0030307	CG33235	-2.22071	0.650274	1
FBgn0086047	snoRNA:Me18S-G894	-2.22071	0.650274	1
FBgn0267274	CR45710	-2.22071	0.650274	1
FBgn0052500	CG32500	-2.22071	0.650274	1
FBgn0264951	CR44120	-2.22071	0.650274	1
FBgn0000529	bsh	-2.22071	0.650274	1
FBgn0266222	CR44917	-2.22071	0.650274	1
FBgn0084001	CG41434	-2.22071	0.650274	1
FBgn0041097	robo3	-2.21902	0.348036	1
FBgn0261287	ymp	-2.219	0.264068	1
FBgn0035574	RhoGEF64C	-2.21787	0.000297569	0.00433619
FBgn0085753	28SrRNA-Psi:CR40596	-2.21737	0.0252565	0.113346
FBgn0040350	CG3690	-2.21164	0.341179	0.592906
FBgn0267717	CR46050	-2.20841	0.31689	1
FBgn0033494	KCNQ	-2.20575	0.0316175	0.133595
FBgn0082966	snoRNA:Psi28S-3327b	-2.20461	0.242238	1
FBgn0033048	CG7881	-2.20439	0.382452	0.631186
FBgn0015393	hoip	-2.20354	9.10279e-05	0.00170188
FBgn0265767	zyd	-2.19908	0.00693803	0.0455366
FBgn0037786	CG5361	-2.19664	0.172239	0.402229
FBgn0266818	CR45280	-2.19182	0.335114	1
FBgn0035583	CG13704	-2.19169	0.116911	0.317911
FBgn0002872	mu2	-2.19154	0.00140845	0.014553
FBgn0025833	CG8910	-2.19077	0.421272	1
FBgn0263829	CG34334	-2.19077	0.421272	1
FBgn0261698	CG42732	-2.1904	0.00303537	0.0250021
FBgn0264942	CR44111	-2.19017	0.129247	0.337919
FBgn0030794	CG13005	-2.18733	9.44112e-05	0.0017585
FBgn0034407	DptB	-2.18684	0.309448	0.559862
FBgn0028506	CG4455	-2.18324	8.51202e-05	0.00160353
FBgn0003062	Fib	-2.17573	5.27118e-05	0.00107918
FBgn0027512	CG10254	-2.17362	0.000869808	0.0101519
FBgn0033507	CG12909	-2.17168	0.00125156	0.0133428
FBgn0033271	CG8708	-2.17068	0.288058	1
FBgn0042186	CG17239	-2.16897	0.606732	0.795368
FBgn0266945	CR45396	-2.16788	0.277627	1
FBgn0038452	CG14905	-2.16422	0.45428	1
FBgn0032660	elfless	-2.16422	0.45428	1
FBgn0266219	CR44914	-2.1624	0.453145	1
FBgn0051477	CG31477	-2.1624	0.453145	1
FBgn0003319	Sb	-2.1624	0.453145	1
FBgn0033602	Cpr47Ee	-2.1624	0.453145	1
FBgn0051266	CG31266	-2.1624	0.453145	1
FBgn0034580	Cht8	-2.16235	0.108717	0.30363
FBgn0003292	rt	-2.16119	0.0280727	0.122473
FBgn0011761	dhd	-2.16017	0.0303283	0.129703
FBgn0032374	CG14931	-2.15634	0.0241051	0.109772
FBgn0266977	CG45428	-2.14851	0.249387	1
FBgn0030028	Corp	-2.14733	0.00138357	0.0143408
FBgn0046689	Takl1	-2.14154	0.281535	0.530467
FBgn0266699	CR45189	-2.14133	0.233671	0.479189
FBgn0029826	CG6041	-2.14073	0.091791	0.272813
FBgn0267735	CR46066	-2.1405	0.433692	1
FBgn0260447	CR11386	-2.1405	0.433692	1
FBgn0266684	CR45174	-2.1405	0.433692	1
FBgn0019686	lok	-2.13808	0.00583254	0.040219
FBgn0024920	Ts	-2.13558	0.00434158	0.0325915
FBgn0263449	CR43472	-2.13271	0.609672	1
FBgn0031488	CG17265	-2.13084	4.28142e-05	0.000912358
FBgn0037810	sle	-2.12951	0.0110373	0.0634391
FBgn0032914	CG14397	-2.12867	0.123482	0.328655
FBgn0036461	Zip71B	-2.1271	0.321756	0.571581
FBgn0034279	CG18635	-2.12664	0.227781	0.472687
FBgn0031801	CG9498	-2.1218	0.00531456	0.0376328
FBgn0035761	RhoGEF4	-2.12145	0.0327557	0.136779
FBgn0261987	Pxt	-2.12032	0.0820371	0.252138
FBgn0035936	Tsp66E	-2.12003	5.01263e-05	0.0010348
FBgn0034756	Cyp6d2	-2.1193	2.33156e-12	4.2784e-10
FBgn0085218	CG34189	-2.11639	0.200683	1
FBgn0050411	CG30411	-2.11632	0.229872	0.474938
FBgn0033981	Cyp6a21	-2.11452	0.0434193	0.166955
FBgn0051547	CG31547	-2.11239	0.0409719	0.160028
FBgn0000577	en	-2.11208	0.439304	1
FBgn0054007	CG34007	-2.11208	0.439304	1
FBgn0039833	CG15564	-2.11208	0.439304	1
FBgn0035661	CG10477	-2.11208	0.439304	1
FBgn0037067	Cpr78Ca	-2.11208	0.439304	1
FBgn0052570	TwdlY	-2.11208	0.439304	1
FBgn0029837	Tsp5D	-2.1107	0.0527334	0.189798
FBgn0038720	CG6231	-2.10641	0.00798172	0.0507702
FBgn0024227	aurB	-2.0991	0.0651693	0.217502
FBgn0003401	shu	-2.09751	0.0106725	0.0619345
FBgn0037807	CG6293	-2.0956	1.47358e-11	2.28152e-09
FBgn0030629	CG9123	-2.09548	0.0579634	0.201529
FBgn0033443	CG1698	-2.09528	0.0247278	0.111799
FBgn0083991	CG34155	-2.09106	0.346943	1
FBgn0266405	CR45045	-2.08929	0.0700043	0.228182
FBgn0051272	CG31272	-2.08698	0.431675	0.670344
FBgn0033174	CG11125	-2.08605	0.056966	0.199462
FBgn0261613	Oaz	-2.08506	0.359846	1
FBgn0083120	Uhg8	-2.08501	0.000729913	0.00889632
FBgn0039972	CG17018	-2.08492	0.0430261	0.165636
FBgn0083000	snoRNA:Psi28S-1192b	-2.08114	0.216599	1
FBgn0036264	CG11529	-2.07974	0.336904	1
FBgn0003423	slgA	-2.0795	1.01508e-08	8.1776e-07
FBgn0000075	amd	-2.07947	0.262033	0.510396
FBgn0028408	Drep-2	-2.07895	0.0314332	0.133164
FBgn0004400	rhi	-2.07741	0.062293	0.211318
FBgn0029003	mab-21	-2.07692	0.472028	1
FBgn0052137	CG32137	-2.07558	0.0183226	0.0907792
FBgn0053532	lectin-37Da	-2.07132	0.216573	0.460323
FBgn0053920	CG33920	-2.07128	0.38525	1
FBgn0037179	CG14453	-2.07058	0.285178	0.533578
FBgn0033787	CG13321	-2.07032	0.364433	0.61519
FBgn0058470	CG40470	-2.06671	0.162242	0.388793
FBgn0028491	CG2930	-2.06516	0.058454	0.202809
FBgn0011592	fra	-2.06429	0.000108522	0.00196231
FBgn0051525	CG31525	-2.06396	0.205163	0.444417
FBgn0042187	CG17234	-2.06165	0.531931	0.744375
FBgn0003447	sn	-2.05673	0.0312595	0.132542
FBgn0000451	ect	-2.05657	0.0661895	0.219833
FBgn0030438	CG15721	-2.05552	0.0694867	0.227693
FBgn0004666	sim	-2.05439	0.0938009	0.276876
FBgn0027106	Inx7	-2.05346	0.142235	0.358444
FBgn0035641	CG5568	-2.05004	0.104658	0.295671
FBgn0264618	CR43958	-2.04913	0.110023	0.305576
FBgn0004644	hh	-2.04791	0.325691	0.575888
FBgn0033668	CG13188	-2.0462	0.0974537	0.282855
FBgn0002638	Rcc1	-2.04426	0.00020817	0.00328674
FBgn0267443	CR45793	-2.042	0.0481363	0.178475
FBgn0035695	CG10226	-2.04125	0.114141	0.312523
FBgn0050277	Oatp58Da	-2.03854	0.572154	0.772724
FBgn0000114	aret	-2.03777	0.000223422	0.00348645
FBgn0051343	CG31343	-2.03581	0.0140504	0.0751756
FBgn0063449	Uhg2	-2.03508	1.09769e-05	0.000302139
FBgn0030501	BthD	-2.03487	0.0454637	0.172407
FBgn0259937	Nop60B	-2.033	0.000235439	0.00360581
FBgn0035780	CG18417	-2.03283	0.0398995	0.157015
FBgn0030837	CG8661	-2.03232	0.27131	1
FBgn0086079	snoRNA:Me28S-A774a	-2.03232	0.27131	1
FBgn0047095	CG33939	-2.02947	0.154433	0.378247
FBgn0004901	Prat	-2.02773	1.82176e-07	9.97337e-06
FBgn0026196	nop5	-2.02596	8.28153e-06	0.000241358
FBgn0032788	CG13084	-2.02542	0.282679	0.531738
FBgn0027109	NPF	-2.02505	0.354169	1
FBgn0267727	Pen	-2.02317	0.0596063	0.205187
FBgn0267035	CR45479	-2.01535	0.157879	0.382389
FBgn0045980	niki	-2.01309	0.109739	0.305364
FBgn0065099	snRNA:7SK	-2.01056	0.213345	1
FBgn0029531	CG13362	-2.00982	0.630193	1
FBgn0263463	snoRNA:gcl-a	-2.00982	0.630193	1
FBgn0266161	CR44867	-2.00982	0.630193	1
FBgn0032869	CG17470	-2.00625	0.391645	1
FBgn0039319	CG13659	-2.00497	0.0302196	0.129351
FBgn0024361	Tsp2A	-2.0023	0.134738	0.346334
FBgn0015399	kek1	-2.00203	0.00174424	0.0169117
FBgn0263408	CR43454	-2.00109	0.0764112	0.24121
FBgn0001120	gnu	-1.99765	0.0356891	0.145412
FBgn0261397	didum	-1.99446	8.62339e-14	2.2593e-11
FBgn0035094	CG9380	-1.99228	0.153122	0.376031
FBgn0035290	dsb	-1.98914	0.0194652	0.0944729
FBgn0033387	CG8008	-1.98862	0.0801798	0.24864
FBgn0031032	CG14204	-1.98815	0.292039	0.541609
FBgn0265060	CR44171	-1.9855	0.452823	1
FBgn0034411	CG18605	-1.98161	0.414282	1
FBgn0039851	mey	-1.97945	0.0524375	0.189072
FBgn0060296	pain	-1.97831	0.000102121	0.00187045
FBgn0035699	CG13300	-1.97426	0.0652319	0.217554
FBgn0030798	CG13003	-1.97139	0.295554	0.545217
FBgn0000659	fkh	-1.96852	0.58611	0.781891
FBgn0267534	CR45874	-1.96789	0.645625	1
FBgn0086368	tw	-1.96563	0.0552603	0.195122
FBgn0038964	Nop56	-1.96344	1.29227e-05	0.000346084
FBgn0050418	nord	-1.96268	0.0547839	0.194362
FBgn0003124	polo	-1.96261	0.0634137	0.213948
FBgn0033548	CG7637	-1.95755	8.30738e-06	0.000241401
FBgn0052602	Muc12Ea	-1.95565	0.0372788	0.149823
FBgn0039519	Cyp6a18	-1.95351	0.585629	0.781654
FBgn0035300	CG1139	-1.95282	0.554669	0.75946
FBgn0027330	l(1)G0020	-1.9528	0.000145255	0.00246461
FBgn0264090	CG43759	-1.95243	0.00130961	0.0137322
FBgn0034716	Oatp58Dc	-1.94872	0.458819	0.690004
FBgn0035042	CG3640	-1.94844	0.212881	0.455307
FBgn0259789	vfl	-1.94605	0.0720139	0.232739
FBgn0250908	beat-VII	-1.94302	0.109731	0.305364
FBgn0035612	CG10625	-1.94269	0.382629	0.631186
FBgn0053868	His2B:CG33868	-1.94024	0.396828	1
FBgn0042104	CG18747	-1.9395	0.108797	0.303766
FBgn0011603	ine	-1.93832	0.0895782	0.268735
FBgn0038440	Gr89a	-1.93798	0.322402	0.572217
FBgn0035104	CG13875	-1.93484	0.130462	0.33914
FBgn0036520	CG13449	-1.93263	0.171588	0.40186
FBgn0038752	CG4462	-1.93147	0.0136009	0.0733248
FBgn0029697	CG15570	-1.93124	0.221466	0.465552
FBgn0050398	CG30398	-1.92944	0.164952	0.392439
FBgn0051875	CG31875	-1.92784	0.0038141	0.0293887
FBgn0038718	CG17752	-1.92462	0.61803	0.801789
FBgn0013269	FK506-bp1	-1.92443	0.000208729	0.00328823
FBgn0021776	mira	-1.92049	0.117404	0.318903
FBgn0267037	CR45481	-1.92047	0.517049	1
FBgn0052532	CG32532	-1.92047	0.517049	1
FBgn0031240	CG3345	-1.92047	0.517049	1
FBgn0265701	CR44508	-1.92047	0.517049	1
FBgn0260780	wisp	-1.91933	0.0909994	0.271419
FBgn0263492	CR43481	-1.91822	0.119963	0.323107
FBgn0264994	CR44145	-1.91532	0.317245	0.567023
FBgn0262741	MRE23	-1.91523	0.375908	0.624455
FBgn0016053	pgc	-1.91517	0.0528204	0.189912
FBgn0261615	CG42704	-1.91336	0.624709	0.80601
FBgn0026144	CBP	-1.91318	0.00855878	0.0534735
FBgn0263143	vret	-1.91284	0.0241471	0.109859
FBgn0032116	Mco1	-1.91187	0.0627591	0.212609
FBgn0040964	CG18661	-1.91087	0.000337849	0.00480308
FBgn0029720	CG3009	-1.91061	0.286635	0.535797
FBgn0030817	CG4991	-1.91057	2.90532e-05	0.000675793
FBgn0038476	kuk	-1.90805	0.00379003	0.0292716
FBgn0038190	CG9926	-1.90688	0.0516543	0.187252
FBgn0053531	Ddr	-1.90348	0.169969	0.399392
FBgn0053511	CG33511	-1.90219	0.376275	0.624645
FBgn0039474	CG6283	-1.901	0.456726	1
FBgn0085384	CG34355	-1.89908	0.0130993	0.0713977
FBgn0265575	yin	-1.89854	0.000160655	0.00265001
FBgn0050181	ppk3	-1.89631	0.302736	0.552656
FBgn0016034	mael	-1.89035	0.00741566	0.0479959
FBgn0036294	CG10654	-1.89004	0.0442624	0.169408
FBgn0032311	CG12517	-1.88903	0.348097	0.599564
FBgn0029002	miple2	-1.88862	3.07955e-09	2.85189e-07
FBgn0266437	CG45067	-1.88852	0.206126	0.445475
FBgn0050104	NT5E-2	-1.88481	0.0215558	0.101907
FBgn0039503	CG14262	-1.88408	0.50849	1
FBgn0027546	CG4766	-1.88408	0.50849	1
FBgn0086665	snoRNA:Psi18S-1377a	-1.88408	0.50849	1
FBgn0265001	ppk18	-1.88408	0.50849	1
FBgn0030807	CG13000	-1.88408	0.50849	1
FBgn0263246	CG43389	-1.88408	0.50849	1
FBgn0037717	CG8301	-1.88109	0.0106651	0.0619345
FBgn0038734	CG11453	-1.87769	0.228874	0.47392
FBgn0039050	CG17110	-1.87769	0.243623	0.489641
FBgn0035587	CG4623	-1.8774	0.188896	0.423885
FBgn0000251	cad	-1.87262	0.018963	0.0927922
FBgn0052365	CG32365	-1.8724	0.0168845	0.0856236
FBgn0063495	GstE5	-1.87175	0.0769639	0.24226
FBgn0038404	CG8925	-1.8712	0.544656	0.753579
FBgn0035293	CG5687	-1.86903	3.84497e-05	0.000846663
FBgn0034965	ppk29	-1.86901	0.0415733	0.161676
FBgn0004419	me31B	-1.86447	0.00133855	0.0139765
FBgn0030051	spirit	-1.86408	0.0849015	0.257934
FBgn0030373	CG12721	-1.86218	0.0686337	0.225569
FBgn0038746	Surf6	-1.8614	0.000903974	0.0104036
FBgn0264816	koko	-1.85573	0.00959719	0.0580306
FBgn0086912	mbm	-1.85116	0.00196815	0.0184682
FBgn0033372	CG13742	-1.85049	0.0492632	0.181535
FBgn0267617	CR45955	-1.84914	0.532577	1
FBgn0264517	CR43916	-1.84914	0.532577	1
FBgn0051013	CG31013	-1.84914	0.532577	1
FBgn0039655	CG14507	-1.84709	0.203122	0.442041
FBgn0036324	CG12520	-1.8451	0.0744371	0.237536
FBgn0034614	CG9752	-1.84473	0.0398727	0.157015
FBgn0038894	CG15497	-1.84323	0.666128	1
FBgn0031721	CG14017	-1.84323	0.666128	1
FBgn0051720	mthl15	-1.84031	0.0130608	0.0712272
FBgn0033397	Cyp4p3	-1.83653	0.0156957	0.0813797
FBgn0051871	CG31871	-1.83484	0.315019	0.565288
FBgn0030813	CG4949	-1.83371	0.00317064	0.0257735
FBgn0010452	trn	-1.83324	0.00316774	0.025771
FBgn0030829	CG12998	-1.83264	0.0605808	0.207428
FBgn0010401	Os-C	-1.83245	0.536804	1
FBgn0028913	CG3473	-1.83245	0.536804	1
FBgn0038638	CG7702	-1.82964	0.102405	0.291924
FBgn0264857	iab-8	-1.82899	0.20272	0.441581
FBgn0031372	CG7295	-1.82823	0.625837	1
FBgn0033754	Ak6	-1.82352	1.06116e-05	0.000296198
FBgn0036749	CG7460	-1.82272	0.00527414	0.0374328
FBgn0035929	CG13311	-1.81933	0.595729	0.789302
FBgn0266628	CR45135	-1.81929	0.358512	1
FBgn0042092	CG13773	-1.8178	0.000219516	0.00343662
FBgn0032414	CG17211	-1.81738	0.233627	1
FBgn0015316	Try29F	-1.81672	0.390724	1
FBgn0053172	CG33172	-1.81596	0.0116305	0.0657422
FBgn0264794	CR44024	-1.81185	0.675681	1
FBgn0263653	CR43644	-1.81185	0.675681	1
FBgn0037141	DNApol-eta	-1.81142	0.00959894	0.0580306
FBgn0015903	apt	-1.80817	1.49326e-07	8.45525e-06
FBgn0052694	CG32694	-1.80767	0.0199052	0.0962617
FBgn0263080	CG43348	-1.80725	0.49402	1
FBgn0010620	Sip1	-1.80237	0.0457787	0.173006
FBgn0082927	snoRNA:Me28S-G3255b	-1.80081	0.527884	1
FBgn0038613	Vha100-4	-1.80081	0.527884	1
FBgn0036978	Toll-9	-1.80081	0.527884	1
FBgn0030104	CG15368	-1.80081	0.527884	1
FBgn0082986	snoRNA:Psi28S-2562	-1.80081	0.527884	1
FBgn0029989	CG15333	-1.80081	0.527884	1
FBgn0033741	CG8545	-1.79726	0.000101173	0.00185653
FBgn0035933	CG13309	-1.79716	0.50541	0.722958
FBgn0033203	CG2070	-1.79677	0.0641979	0.215592
FBgn0037750	Whamy	-1.79596	0.135963	0.347949
FBgn0028516	ZnT35C	-1.79175	0.117891	0.319963
FBgn0030600	hiw	-1.78738	0.0123119	0.0685386
FBgn0038967	CG13847	-1.78407	0.4683	1
FBgn0000448	Hr46	-1.78348	0.018611	0.0917952
FBgn0030628	CG9114	-1.78326	0.00162134	0.0161142
FBgn0266136	Gyc76C	-1.78305	0.0352641	0.144039
FBgn0035295	Cnb	-1.78128	0.00543587	0.0381541
FBgn0003732	Top2	-1.78058	0.000326968	0.00466176
FBgn0003278	RpI135	-1.77908	0.00154726	0.0156128
FBgn0039735	CG7911	-1.77697	5.46624e-05	0.00111222
FBgn0039486	CG6074	-1.77454	0.0777886	0.243887
FBgn0262286	mir-1001	-1.77334	0.529774	1
FBgn0000246	c(3)G	-1.7713	0.0182856	0.0906867
FBgn0265987	CR44766	-1.76803	0.177027	0.408577
FBgn0024995	CG2680	-1.76786	0.501588	0.720523
FBgn0264745	CR44003	-1.76576	0.0836603	0.255152
FBgn0010504	kermit	-1.76448	0.0597629	0.205408
FBgn0031148	Cbs	-1.76324	2.13193e-05	0.000525066
FBgn0030938	CG15047	-1.76154	0.222134	0.466143
FBgn0034103	CG15704	-1.76125	0.552482	1
FBgn0053648	CG33648	-1.76125	0.552482	1
FBgn0266646	CR45153	-1.76125	0.552482	1
FBgn0003065	CG2150	-1.76125	0.552482	1
FBgn0035430	CG12009	-1.76125	0.552482	1
FBgn0264385	CR43837	-1.7583	0.215968	0.459436
FBgn0016685	Nlp	-1.75656	1.80114e-06	6.7531e-05
FBgn0040929	CG12659	-1.75563	0.00175087	0.0169427
FBgn0029762	NAAT1	-1.75522	0.0941075	0.277141
FBgn0014342	mia	-1.75453	0.024903	0.112319
FBgn0261266	zuc	-1.75371	0.182445	0.416266
FBgn0002780	mod	-1.75195	2.95151e-05	0.000681737
FBgn0038273	CG14860	-1.75136	0.34577	0.59753
FBgn0036780	CG7330	-1.74995	0.290848	1
FBgn0028518	CG18480	-1.74868	0.455362	0.688042
FBgn0032435	Oatp33Eb	-1.74803	0.505203	0.722792
FBgn0263605	l(3)72Dn	-1.74637	0.00023088	0.00356353
FBgn0050339	CG30339	-1.74635	0.195627	0.432091
FBgn0000927	fs(1)Ya	-1.74466	0.0685272	0.225369
FBgn0037137	Nopp140	-1.74391	0.000399383	0.00545108
FBgn0040251	Ugt86Di	-1.74101	0.156045	0.380008
FBgn0083068	CG33947	-1.73965	0.0231284	0.106893
FBgn0031343	CG18131	-1.73949	0.462996	1
FBgn0031520	CG8837	-1.73944	0.395993	0.642921
FBgn0085330	CG34301	-1.73756	0.171528	0.401813
FBgn0037248	srl	-1.7339	0.00940116	0.0573268
FBgn0005655	PCNA	-1.72924	0.0460916	0.173786
FBgn0010309	pigeon	-1.727	8.23909e-05	0.00156701
FBgn0061197	SIP2	-1.72445	0.413157	0.65577
FBgn0032452	CG15484	-1.72347	0.19826	0.435698
FBgn0003227	rec	-1.7219	0.0373001	0.149823
FBgn0034622	CG15666	-1.71986	0.44516	1
FBgn0010431	mtrm	-1.71969	0.10177	0.290617
FBgn0262112	sro	-1.71678	0.0183506	0.0908726
FBgn0040900	CG17777	-1.71634	0.380801	0.629654
FBgn0029843	Nep1	-1.71376	0.000716451	0.00877542
FBgn0032244	RfC3	-1.71267	0.0309681	0.131531
FBgn0034808	CG9896	-1.71236	0.00125227	0.0133428
FBgn0266837	CR45299	-1.71091	0.233534	0.479135
FBgn0035644	DNApol-epsilon58	-1.70852	0.0604495	0.207121
FBgn0032693	Cyp310a1	-1.70761	0.413821	0.656088
FBgn0050016	CG30016	-1.70613	0.51764	0.733335
FBgn0032082	CG18088	-1.70324	0.520098	1
FBgn0028699	Rh50	-1.70278	0.0991374	0.2859
FBgn0263236	SP1029	-1.70246	0.00200801	0.0187358
FBgn0004910	Eip63F-1	-1.70243	0.165993	0.394347
FBgn0039107	CG10300	-1.70205	0.185371	0.4201
FBgn0051821	CG31821	-1.70182	0.0366965	0.148298
FBgn0039413	CG14556	-1.69852	0.522273	1
FBgn0038262	CG14857	-1.69724	0.273193	0.522275
FBgn0030642	CG15642	-1.69423	0.280631	1
FBgn0261631	CG42714	-1.69273	0.606477	0.795368
FBgn0260743	GC1	-1.69186	3.54639e-07	1.70588e-05
FBgn0011692	pav	-1.69128	0.138535	0.352255
FBgn0031574	CG3964	-1.69076	0.167828	0.396806
FBgn0033437	CG12926	-1.68761	0.0189444	0.092778
FBgn0004893	bowl	-1.68752	0.0992927	0.285964
FBgn0041105	nerfin-2	-1.68642	0.696184	1
FBgn0050278	CG30278	-1.68642	0.696184	1
FBgn0030449	Fer3HCH	-1.68642	0.696184	1
FBgn0266168	CR44874	-1.68616	0.120816	0.324219
FBgn0031918	CG6055	-1.68518	0.204703	0.443851
FBgn0036205	CG14131	-1.68498	0.0644952	0.216126
FBgn0036320	CG10943	-1.68475	0.163291	0.390175
FBgn0000038	nAChRbeta1	-1.68241	0.144232	0.361548
FBgn0039449	CG6425	-1.68217	0.0812191	0.250873
FBgn0262870	axo	-1.67819	0.136849	0.349674
FBgn0031764	CG9107	-1.66946	0.000366417	0.00512828
FBgn0003114	plu	-1.66905	0.154687	0.37828
FBgn0035057	CG3880	-1.66899	0.337678	1
FBgn0029733	CG6927	-1.66158	0.139607	0.353892
FBgn0267177	CR45617	-1.65901	0.45813	1
FBgn0036754	CG5589	-1.65552	0.000889798	0.0102888
FBgn0041234	Gr59f	-1.65505	0.351431	0.602891
FBgn0266889	CR45350	-1.65331	0.355848	1
FBgn0065100	snmRNA:254	-1.65281	0.370825	1
FBgn0004513	Mdr65	-1.6478	0.20165	0.440316
FBgn0026361	Sep5	-1.64664	0.167322	0.395986
FBgn0004795	retn	-1.64615	1.30921e-08	1.02149e-06
FBgn0002564	Lsp1gamma	-1.64604	0.483396	1
FBgn0036301	CG4069	-1.64344	3.4974e-05	0.000789425
FBgn0002567	ltd	-1.64331	0.0034896	0.0276627
FBgn0038733	CG11407	-1.64001	0.231147	0.476038
FBgn0085481	CG34452	-1.63861	0.289951	0.539521
FBgn0265497	CR44366	-1.63738	0.455083	1
FBgn0014143	croc	-1.63392	0.522939	1
FBgn0085224	CG34195	-1.63245	0.00253883	0.0221217
FBgn0036363	CG10140	-1.63219	0.414233	1
FBgn0031473	CG3104	-1.6318	0.0307698	0.130914
FBgn0267286	CR45722	-1.63129	0.675026	1
FBgn0262514	VhaPPA1-2	-1.63129	0.675026	1
FBgn0032144	CG17633	-1.63068	0.442302	1
FBgn0262022	CG42833	-1.62828	0.620849	0.803432
FBgn0033359	CG8213	-1.62788	0.654957	1
FBgn0005695	gcl	-1.627	3.67042e-06	0.000122048
FBgn0038275	CG3817	-1.62574	0.00015319	0.00256412
FBgn0035571	CG12493	-1.62541	0.36456	0.615299
FBgn0051279	CG31279	-1.61951	0.364207	0.614914
FBgn0052082	CG32082	-1.61888	0.0971038	0.282336
FBgn0004878	cas	-1.61823	0.094114	0.277141
FBgn0026430	Grip84	-1.61808	0.00233078	0.0206766
FBgn0037166	CG11426	-1.61646	0.160783	0.386539
FBgn0037085	Neu2	-1.61628	0.332016	1
FBgn0266860	CR45321	-1.61628	0.332016	1
FBgn0029755	Sas10	-1.61592	0.00346374	0.0274798
FBgn0022702	Cht2	-1.61435	0.000248816	0.00373834
FBgn0036877	CG9452	-1.61238	0.0110948	0.063583
FBgn0034816	CG3085	-1.60945	0.226522	0.470909
FBgn0036627	Grp	-1.60556	0.156368	0.380611
FBgn0033113	Spn42Dc	-1.60312	0.154583	0.37828
FBgn0039182	CG5728	-1.60201	0.0016586	0.0163859
FBgn0037035	CG10589	-1.59957	0.52235	1
FBgn0032075	Tsp29Fb	-1.59774	0.218026	0.461826
FBgn0033302	Cyp6a14	-1.59589	0.264771	0.513428
FBgn0016131	Cdk4	-1.59149	0.00153945	0.0155658
FBgn0015396	jumu	-1.59134	0.0820228	0.252138
FBgn0085223	CG34194	-1.59091	0.250286	0.496764
FBgn0030583	CG14410	-1.58991	0.194776	0.431944
FBgn0010926	l(3)07882	-1.58881	0.00211088	0.0193852
FBgn0036770	Prestin	-1.58751	0.0116237	0.0657418
FBgn0013732	sced	-1.58504	0.122833	0.327409
FBgn0013995	Calx	-1.5834	0.00372374	0.0289628
FBgn0010038	GstD2	-1.58239	0.0549912	0.19462
FBgn0266709	Zmynd10	-1.58232	0.110501	0.306054
FBgn0033112	Spn42Db	-1.58086	0.513583	1
FBgn0066365	dyl	-1.58086	0.513583	1
FBgn0037845	CG14694	-1.58054	0.00882752	0.0546699
FBgn0038306	Art3	-1.57905	0.000143813	0.00245275
FBgn0000463	Dl	-1.57682	0.000455399	0.00610396
FBgn0052791	CG32791	-1.57419	0.0318425	0.134096
FBgn0019938	RpI1	-1.57293	7.92114e-05	0.00152114
FBgn0004647	N	-1.5701	0.00152453	0.015453
FBgn0024332	Mcm3	-1.56974	0.0612429	0.209171
FBgn0035056	spz6	-1.56793	0.403436	0.647708
FBgn0265042	Irk1	-1.5653	0.168163	0.397039
FBgn0033631	Sod3	-1.56388	6.80833e-05	0.00134658
FBgn0032775	CG17544	-1.56222	0.0798075	0.247904
FBgn0028622	qsm	-1.56013	0.0014955	0.0152458
FBgn0053179	beat-IIIb	-1.56001	0.51837	1
FBgn0001197	His2Av	-1.559	0.0079685	0.0507702
FBgn0261278	grp	-1.55721	0.00284412	0.0239037
FBgn0032050	CG13096	-1.55719	0.000753278	0.00910272
FBgn0038845	CG10827	-1.55662	0.547395	1
FBgn0267516	pre-rRNA-Psi:CR45856	-1.55537	0.534723	1
FBgn0039758	CG9737	-1.55537	0.534723	1
FBgn0035838	ldbr	-1.55407	0.0113728	0.0646176
FBgn0033067	CG11211	-1.55238	0.729197	1
FBgn0082981	snoRNA:Psi28S-2949	-1.55238	0.729197	1
FBgn0267458	CR45808	-1.55238	0.729197	1
FBgn0033597	Cpr47Ea	-1.55238	0.729197	1
FBgn0030667	CG15599	-1.55238	0.729197	1
FBgn0267656	CR45994	-1.55238	0.729197	1
FBgn0051913	CG31913	-1.55238	0.729197	1
FBgn0263468	snoRNA:SC35-a	-1.55238	0.729197	1
FBgn0263087	CG43355	-1.55238	0.729197	1
FBgn0010549	l(2)03659	-1.55187	0.195358	0.432091
FBgn0050085	Rif1	-1.55143	0.0110791	0.0635687
FBgn0031008	CG8010	-1.55123	0.00111372	0.0122213
FBgn0085291	CR34262	-1.5509	0.158949	0.383966
FBgn0262720	CG43164	-1.55061	0.356675	0.60758
FBgn0011704	RnrS	-1.55036	0.0045942	0.033872
FBgn0266521	stai	-1.54763	0.0560512	0.197026
FBgn0037000	ZnT77C	-1.54685	0.0725171	0.233834
FBgn0033461	CG12923	-1.54514	0.48704	1
FBgn0032022	CG14275	-1.5429	0.230717	0.475495
FBgn0033354	FANCI	-1.54255	0.0697996	0.228159
FBgn0030666	CG12708	-1.54227	0.249592	0.496194
FBgn0262149	CR42875	-1.53649	0.230409	0.475038
FBgn0032906	RPA2	-1.5363	0.0322981	0.135496
FBgn0032346	Csl4	-1.53553	0.00170893	0.0167661
FBgn0036801	MYPT-75D	-1.53532	0.00187229	0.0178906
FBgn0037236	Skp2	-1.53335	0.0208199	0.099328
FBgn0029148	NHP2	-1.53297	0.000470969	0.00624744
FBgn0029114	Tollo	-1.5318	9.80268e-05	0.00180884
FBgn0038466	CG8907	-1.53069	0.0768495	0.242054
FBgn0030805	wus	-1.53068	0.0954548	0.27951
FBgn0266912	CR45372	-1.52961	0.532236	1
FBgn0036940	obst-J	-1.52961	0.532236	1
FBgn0034266	CG4975	-1.52602	0.310463	0.560789
FBgn0051097	CG31097	-1.52535	0.257173	0.504419
FBgn0026616	alpha-Man-IIb	-1.52471	0.019786	0.095779
FBgn0032645	CG15142	-1.52374	0.450501	0.684244
FBgn0033221	CG12825	-1.52299	0.174443	0.405478
FBgn0037364	Rab23	-1.5226	0.0888802	0.267369
FBgn0035431	CG14968	-1.52183	0.342277	0.594083
FBgn0039873	Smvt	-1.52182	0.571437	0.772282
FBgn0034715	Oatp58Db	-1.52017	0.670072	0.831848
FBgn0086061	snoRNA:Or-CD8	-1.51866	0.37315	1
FBgn0039620	wat	-1.51841	0.137974	0.351641
FBgn0014861	Mcm2	-1.518	0.0379737	0.151604
FBgn0034452	Oseg6	-1.51556	0.10359	0.293612
FBgn0011824	CG4038	-1.51456	0.0017373	0.0168896
FBgn0043069	MESK4	-1.51432	0.158631	0.383384
FBgn0031940	CG7214	-1.51359	0.161616	0.387808
FBgn0041775	tral	-1.5131	0.00517168	0.0369475
FBgn0250907	Cht3	-1.51208	0.0170647	0.0861699
FBgn0039244	CG11069	-1.50734	0.0406912	0.159245
FBgn0038608	WRNexo	-1.507	0.140601	0.355502
FBgn0267665	CR46003	-1.50663	0.546218	1
FBgn0262987	CG43295	-1.50617	0.0903111	0.270034
FBgn0259145	CG42260	-1.50556	0.419662	1
FBgn0051658	Nnf1b	-1.5035	0.154666	0.37828
FBgn0035914	CG6282	-1.50292	0.206639	0.446193
FBgn0037489	CG1234	-1.50269	0.000579431	0.00742766
FBgn0032913	CG9259	-1.50248	0.557584	0.761453
FBgn0038716	CG7342	-1.50113	0.445768	0.680814
FBgn0046706	Haspin	-1.49999	0.00040681	0.00553719
FBgn0037633	CG9839	-1.49938	0.00387917	0.0297513
FBgn0260746	Ect3	-1.49869	0.00864832	0.0539309
FBgn0046214	vig2	-1.49711	0.000115968	0.00205936
FBgn0032805	CG10337	-1.49572	0.0157451	0.0815142
FBgn0031277	CG13947	-1.49517	0.651319	0.821636
FBgn0035768	CG14834	-1.49514	0.0939154	0.276967
FBgn0032536	Ance-3	-1.49381	0.132115	0.342256
FBgn0036851	CG14082	-1.49363	0.628781	1
FBgn0262850	CR43214	-1.49363	0.628781	1
FBgn0036938	CG14187	-1.49363	0.628781	1
FBgn0266622	CR45129	-1.49363	0.628781	1
FBgn0266763	CR45228	-1.49363	0.628781	1
FBgn0029661	CG16781	-1.49363	0.628781	1
FBgn0259113	DNApol-alpha180	-1.49362	0.0177667	0.0885564
FBgn0022069	Nnp-1	-1.49242	0.00310994	0.0254723
FBgn0039308	CG11889	-1.49202	0.50355	1
FBgn0033876	Syngr	-1.48936	0.20607	0.44545
FBgn0033473	CG12128	-1.48728	0.00452922	0.0335176
FBgn0034403	CG18190	-1.48538	0.14735	0.366488
FBgn0033654	Sobp	-1.48523	0.0170424	0.0861291
FBgn0051439	Muc96D	-1.48405	0.498939	1
FBgn0035776	CG8564	-1.48405	0.498939	1
FBgn0000442	Pkg21D	-1.48366	0.476656	0.703482
FBgn0053505	U3-55K	-1.48311	0.00623924	0.0423747
FBgn0035986	CG4022	-1.48079	0.00192266	0.0182131
FBgn0036826	arx	-1.48041	0.0129035	0.0704857
FBgn0035162	CG13900	-1.48013	3.62573e-05	0.000809174
FBgn0266570	CG2982	-1.4793	0.00174757	0.0169273
FBgn0052554	CG32554	-1.47744	0.0266823	0.118139
FBgn0030871	CG8142	-1.47487	0.00669196	0.0444859
FBgn0054001	CG34001	-1.4723	0.0571479	0.199613
FBgn0000146	aub	-1.46956	0.00946453	0.0575362
FBgn0262619	DNA-ligI	-1.46953	0.0535646	0.191822
FBgn0052751	CG32751	-1.46888	0.382753	0.631186
FBgn0003482	spn-D	-1.46729	0.300867	0.550359
FBgn0003676	T-cp1	-1.4672	0.0005594	0.00723642
FBgn0030590	CG9518	-1.46641	0.518297	0.733686
FBgn0054057	CG34057	-1.46583	0.300192	0.549736
FBgn0036553	CG17027	-1.46571	0.245799	0.491351
FBgn0261833	CR42765	-1.46536	0.704566	1
FBgn0043470	lambdaTry	-1.46536	0.704566	1
FBgn0035678	CG10469	-1.46395	0.222637	0.46631
FBgn0039312	CG10514	-1.46372	0.580896	0.778693
FBgn0034911	CG5549	-1.46277	0.331877	0.582254
FBgn0039274	CG11920	-1.46153	0.00124072	0.0132481
FBgn0033979	Cyp6a19	-1.46041	0.0584863	0.202849
FBgn0041233	Gr59e	-1.45724	0.356262	0.607293
FBgn0033988	pcs	-1.45399	2.99354e-07	1.48315e-05
FBgn0035168	CG13889	-1.45347	0.214379	0.457228
FBgn0039807	CG15546	-1.45346	0.102568	0.291982
FBgn0267763	CR46094	-1.45342	0.46881	0.696862
FBgn0000158	bam	-1.45224	0.304726	0.554869
FBgn0051163	SKIP	-1.44991	0.0646126	0.216299
FBgn0019985	mGluR	-1.44985	0.0979367	0.283427
FBgn0035901	CG6745	-1.4492	0.0102607	0.0603056
FBgn0033234	CG8791	-1.44861	0.147584	0.366888
FBgn0038296	CG6752	-1.44784	0.0699783	0.228172
FBgn0037889	scpr-A	-1.44752	0.639522	1
FBgn0035311	CR15821	-1.44752	0.639522	1
FBgn0266313	CR44978	-1.44752	0.639522	1
FBgn0035512	Cpr64Ac	-1.44752	0.639522	1
FBgn0030640	CG6294	-1.44752	0.639522	1
FBgn0039937	fd102C	-1.44752	0.639522	1
FBgn0266721	gammaSnap2	-1.44752	0.639522	1
FBgn0003920	snRNA:U2:14B	-1.44752	0.639522	1
FBgn0035621	CG10591	-1.44752	0.639522	1
FBgn0266772	CR45237	-1.44752	0.639522	1
FBgn0259964	Sfp33A3	-1.44752	0.639522	1
FBgn0042710	Hex-t2	-1.44752	0.639522	1
FBgn0031143	CG1532	-1.44694	0.0495418	0.182291
FBgn0038901	Burs	-1.44241	0.408448	1
FBgn0011224	heph	-1.4417	0.0264692	0.117458
FBgn0004107	Cdk2	-1.44168	0.118536	0.321069
FBgn0004106	Cdk1	-1.44129	0.194161	0.431143
FBgn0030946	CG6659	-1.44018	0.0504585	0.184499
FBgn0259164	CG42269	-1.43943	0.11132	0.307776
FBgn0034249	RhoGAP54D	-1.43923	0.110849	0.306731
FBgn0051759	CG31759	-1.43913	0.000596468	0.0076243
FBgn0265710	CR44517	-1.43905	0.469497	1
FBgn0038401	CG5916	-1.43774	7.64982e-06	0.000228319
FBgn0038717	CG17751	-1.43682	0.682861	0.839096
FBgn0035955	CG5194	-1.43525	0.146941	0.366077
FBgn0033557	CG12325	-1.43512	0.000747985	0.0090498
FBgn0003310	S	-1.43505	0.000522908	0.00685383
FBgn0040271	Sulf1	-1.43496	2.23576e-05	0.000541402
FBgn0010894	sinu	-1.43256	0.0373779	0.14995
FBgn0032051	CG13097	-1.43252	0.00185658	0.0177919
FBgn0033635	CG7777	-1.43154	0.000641872	0.00807145
FBgn0035956	Doc2	-1.43069	0.53323	0.745816
FBgn0041604	dlp	-1.42766	6.54854e-05	0.00130562
FBgn0052027	CR32027	-1.42678	0.0128434	0.0703075
FBgn0023522	CG11596	-1.42623	0.00213467	0.0195211
FBgn0036727	CG7589	-1.42589	0.315237	0.565514
FBgn0037435	CG18048	-1.4257	0.0215897	0.101984
FBgn0033982	Cyp317a1	-1.42521	0.1102	0.305576
FBgn0086048	snoRNA:Me28S-U3344b	-1.42452	0.749596	1
FBgn0265428	CR44340	-1.42452	0.749596	1
FBgn0053536	tRNA:CR33536	-1.42452	0.749596	1
FBgn0031720	CG14013	-1.42452	0.749596	1
FBgn0033983	CG10253	-1.42024	0.348632	0.600014
FBgn0015229	glec	-1.41998	0.00018785	0.00301323
FBgn0032682	CG10176	-1.41943	0.226637	0.471004
FBgn0002905	mus308	-1.41807	0.00255939	0.0221837
FBgn0030859	CG12990	-1.41778	0.324666	0.574895
FBgn0039806	CG15545	-1.41675	0.484616	1
FBgn0032891	Oseg5	-1.41625	0.157604	0.382301
FBgn0046776	CR14033	-1.41561	0.00816467	0.051737
FBgn0002466	sti	-1.41322	0.121031	0.324529
FBgn0000964	tj	-1.41301	0.0229901	0.106353
FBgn0262895	CR43250	-1.41156	0.311309	0.561887
FBgn0040391	CG2854	-1.41037	0.15218	0.374367
FBgn0264574	Glut1	-1.40651	7.62713e-05	0.00148087
FBgn0015010	Ag5r	-1.40594	0.515899	0.73154
FBgn0015766	Msr-110	-1.40403	0.0397733	0.15683
FBgn0034883	CG17664	-1.40334	0.247529	0.49421
FBgn0030300	Sk1	-1.40302	0.0239108	0.109185
FBgn0024558	Dph5	-1.40286	0.00155229	0.0156317
FBgn0085317	CG34288	-1.4021	0.252045	0.498632
FBgn0036612	CG4998	-1.40196	0.37198	0.621577
FBgn0015553	tos	-1.40135	0.030693	0.130787
FBgn0035941	CG13313	-1.39999	0.426445	0.665665
FBgn0040075	rept	-1.39887	0.00442781	0.0329888
FBgn0050091	CG30091	-1.3983	0.758079	1
FBgn0029656	CG10793	-1.3983	0.758079	1
FBgn0051848	CG31848	-1.3983	0.758079	1
FBgn0038009	CG17738	-1.3983	0.758079	1
FBgn0038799	CG4288	-1.39723	0.490536	0.711777
FBgn0031571	CG3921	-1.39573	0.0738535	0.23691
FBgn0039015	Takl2	-1.3956	0.165479	0.393459
FBgn0039233	CG7006	-1.39529	0.020336	0.0977843
FBgn0039638	dgt6	-1.3937	0.0930391	0.275406
FBgn0029079	icln	-1.39351	0.0442309	0.169408
FBgn0262893	CG43248	-1.39209	0.522511	1
FBgn0037016	CG13252	-1.3914	0.0826865	0.253509
FBgn0032705	Grip71	-1.39091	0.0523216	0.188958
FBgn0034065	Rrp42	-1.39086	0.00287372	0.0240769
FBgn0082988	snoRNA:Psi28S-2442b	-1.39082	0.239469	0.485156
FBgn0030615	Cyp4s3	-1.39045	0.274771	0.523685
FBgn0261817	CG42759	-1.38931	0.610178	1
FBgn0039386	CG5948	-1.38923	0.418581	1
FBgn0037122	CG14570	-1.38619	0.35492	1
FBgn0035049	Mmp1	-1.38572	0.151349	0.372786
FBgn0037520	CG18268	-1.38537	0.589272	0.784403
FBgn0010905	Spn	-1.38469	0.00112254	0.0122895
FBgn0036886	CG9300	-1.38338	0.00262778	0.0225834
FBgn0032981	CG3635	-1.38248	0.195679	0.432091
FBgn0035987	CG3689	-1.38101	0.00218564	0.0198147
FBgn0266243	CR44938	-1.38073	0.0633088	0.21374
FBgn0029939	CG9650	-1.37968	0.0772585	0.242879
FBgn0037581	CG7352	-1.37881	0.192217	0.428313
FBgn0034496	CG9143	-1.37879	0.00521297	0.0371728
FBgn0001330	kz	-1.37869	0.00381709	0.0293889
FBgn0051098	CG31098	-1.37823	0.0103173	0.0605295
FBgn0039828	CG1542	-1.37712	0.000597633	0.0076243
FBgn0035642	CG18586	-1.37557	0.0233953	0.107675
FBgn0030005	CG2120	-1.37528	0.280706	0.529849
FBgn0031040	CG14210	-1.37491	0.00203718	0.0189544
FBgn0034187	CG6967	-1.3749	0.180032	0.413331
FBgn0031091	Phf7	-1.37488	0.00125465	0.0133537
FBgn0054034	CG34034	-1.37415	0.231415	0.476239
FBgn0010300	brat	-1.3734	0.0189368	0.092778
FBgn0020912	Ptx1	-1.37253	0.683662	0.839608
FBgn0033047	CG7882	-1.37184	0.637772	0.814381
FBgn0038221	CG3259	-1.37149	0.123407	0.328543
FBgn0265185	CG44250	-1.37124	0.113286	0.311306
FBgn0003391	shg	-1.37082	1.8009e-08	1.34174e-06
FBgn0011695	PebIII	-1.37057	0.235709	0.48088
FBgn0000047	Act88F	-1.3689	0.59055	1
FBgn0051244	CG31244	-1.36847	0.731205	1
FBgn0265813	CR44602	-1.36814	0.547399	1
FBgn0038989	CG6937	-1.36771	0.0035497	0.0279679
FBgn0035727	CG10063	-1.36636	0.109338	0.304762
FBgn0036550	CG17026	-1.3651	0.315938	0.565811
FBgn0265705	CR44512	-1.36484	0.182151	0.415957
FBgn0050334	CG30334	-1.36476	0.386954	0.633772
FBgn0036493	CG7255	-1.36136	0.0706637	0.229651
FBgn0264848	vih	-1.36135	0.00552184	0.0386139
[truncated: 10,295 more rows]
