# Supplementary material for: SARS-CoV-2 Nsp6 damages Drosophila heart and mouse cardiomyocytes through MGA/MAX complex-mediated increased glycolysis
Source: Commun Biol. 2022 Sep 30;5:1039. doi: 10.1038/s42003-022-03986-6 (PMC9523645; doi:10.1038/s42003-022-03986-6)
Supplement: Supplementary file 6 — Supplementary Data 3 [file 42003_2022_3986_MOESM6_ESM.xlsx]

## Sheet: Source Data
SUPPLEMENTARY DATA S3: Numerical source data for graphs and charts.
Fig. 1c: % Survival
	0	2	4	6	8	10	12	14	16	18	20	22	24	26	28	30	32	34	36	38	40	42	44	46	48	50	52	54	56	58	60	62	64	66	68	70	> Time (Days)
control	1	1	1	1	1	1	1	1	1	1	1	1	1	1	1	0.97	0.96	0.94	0.9	0.82	0.82	0.82	0.82	0.8	0.78	0.78	0.64	0.52	0.5	0.42	0.32	0.2	0.12	0.05	0
Nsp6	1	1	1	1	1	1	1	1	1	0.9	0.82	0.8	0.74	0.72	0.63	0.48	0.32	0.25	0.15	0.03	0
Orf6	1	1	1	1	1	1	1	1	1	1	1	1	0.96	0.94	0.85	0.79	0.76	0.72	0.69	0.52	0.39	0.21	0.17	0.05	0
Nsp3	1	1	1	1	1	1	1	1	1	1	1	1	1	1	1	0.92	0.92	0.85	0.76	0.7	0.63	0.61	0.55	0.5	0.43	0.4	0.24	0.16	0.03	0
Orf7a	1	1	1	1	1	1	1	1	1	1	1	1	0.94	0.91	0.86	0.79	0.75	0.64	0.59	0.42	0.39	0.25	0.06	0
Fig. 1e: Relative Cardiac Myofibrillar Density
	control	Nsp6
1	1.05	0.68
2	0.9	0.6
3	0.98	0.49
4	1.17	0.53
5	0.96	0.66
6	0.94	0.75
Mean	1	0.618333
S.D	0.097	0.0974508	P value: 5.3E-05
Fig. 1h: Diastolic Diameter (µm)
	control	Nsp6
1	48.35	38.32
2	46.56	36.56
3	50.32	30.26
4	51.86	28.56
5	42.29	34.56
6	40.62	32.15
7	45.68	33.56
8	47.56	30.55
9	42.69	32.56
10	52.56	31.49
Mean	46.849	32.857
S.D	4.09602	2.98217	P value: 8.3E-08
Fig. 1i: Heart Period (seconds)
	control	Nsp6
1	0.2	0.35
2	0.15	0.29
3	0.16	0.28
4	0.2	0.32
5	0.18	0.3
6	0.14	0.42
7	0.15	0.32
8	0.18	0.33
9	0.16	0.39
10	0.22	0.28
Mean	0.174	0.328
S.D	0.0263312	0.046857	P value: 4.0E-08
Fig. 1(data not displayed): Systolic Diameter (µm)
	control	Pgi
1	0	0
2	0.2	0
3	0	0
4	0	0
5	0	0
6	0	0
7	0	0.2
8	0.12	0
9	0	0
10	0	0
Mean	0.032	0.02
S.D	0.0700476	0.0632456	P value: 0.69
Fig. 3b: Pgi activity (milliunits/min)
	control	Nsp6
1	230.95	878.57
2	275	1356.35
3	341.67	1186.51
4	285.63	1020.56
5	300.56	1425.56
6	246.65	1356.56
Mean	280.08	1204.02
S.D	39.5	216.99	P value: 1.3E-06
Fig. 3c: NADH basal level (nmol/well)
	control	Nsp6
1	4.87	7.18
2	5.2	7.68
3	4.78	6.47
4	5.26	6.26
5	4.56	7.26
6	5.26	7.86
Mean	4.99	7.12
S.D	0.29	0.64	P value: 2.4E-05
Fig. 3e: % Mitochondrial Area
	control	Nsp6	Pgi
1	39	26	22
2	42	28	28
3	52	20	30
4	36	32	25
5	38	30	22
6	39	26	20
Mean	41	27	25
S.D	6	4	3.9	control vs. Nsp6	P value: 0.01
				control vs. Pgi	P value: 0.001
Fig. 3g: Diastolic Diameter (µm)
	control	Pgi
1	50.25	38.25
2	52.56	41.26
3	55.96	42.56
4	49.65	30.52
5	45.21	39.65
6	54.56	37.56
7	48.23	36.56
8	46.23	29.56
9	56.32	33.65
10	52.52	42.56
Mean	51.149	37.213
S.D	3.8953	4.68258	P value: 7.1E-07
Fig. 3h: Heart Period (seconds)
	control	Pgi
1	0.15	0.2
2	0.16	0.3
3	0.17	0.26
4	0.15	0.28
5	0.16	0.24
6	0.2	0.3
7	0.16	0.32
8	0.13	0.29
9	0.14	0.27
10	0.22	0.32
Mean	0.164	0.278
S.D	0.027162	0.037357	P value: 3.5E-07
Fig. 4d: Pgi activity (milliunits/min)
	control	Myc
1	265.78	1311.11
2	325.25	1550.79
3	341.667	1369.84
4	320.56	1568.58
5	422.32	1256.6
6	289.56	1125.79
Mean	327.523	1363.79
S.D	53.8397	171.962	P value: 6.4E-08
Fig. 4e: NADH basal level (nmol/well)
	control	Myc
1	4.62	7.46825
2	5.6	6.71905
3	4.54	7.90635
4	4.91	7.23
5	5.26	6.28
6	4.26	7.56
Mean	4.865	7.19394
S.D	0.495974	0.59647	P value: 2.4E-05
Fig. 5b: Mortality (%)
	control				Nsp6
	0	2	10	50	0	2	10	50	> 2DG (mM)
1	0	0	10	85	42	39	8	100
2	0	0	6	75	35	41	7	100
3	0	0	4	80	34	35	5	100
4	0	0	5	90	30	32	10	100
Mean	0	0	6.25	82.5	35.25	36.75	7.5	100
S.D	0	0	2.62996	6.45497	4.99166	4.03113	2.08167	0	control 0 vs. control 10	P value: 0.05
									control 0 vs. control 50	P value: 0.002
									Nsp6 0 vs. Nsp6 10	P value: 0.05
									Nsp6 0 vs. Nsp6 50	P value: 0.0003
Fig. 5d: Relative Cardiac Myofibrillar Density
	control		Nsp6
	0	10	0	10	> 2DG (mM)
1	0.86	0.94	0.5	0.83
2	1.01	1.01	0.47	0.76
3	1.21	0.85	0.58	1.12
4	0.94	1.12	0.47	0.88
5	1.01	0.88	0.65	0.97
6	0.97	1.01	0.5	0.83
Mean	1	0.97	0.53	0.9
S.D	0.11	0.1	0.07	0.13	control 0 vs.Nsp6 0	P value: 0.0006
					Nsp 0 vs. Nsp6 10	P value: 0.03
Fig. 5f: Heart Period (seconds)
	control		Nsp6
	0	10	0	10	> 2DG (mM)
1	0.2	0.2	0.3	0.18
2	0.16	0.15	0.28	0.2
3	0.15	0.18	0.28	0.19
4	0.2	0.2	0.32	0.16
5	0.18	0.19	0.4	0.18
6	0.17	0.2	0.3	0.15
7	0.16	0.25	0.42	0.16
8	0.14	0.22	0.32	0.17
9	0.12	0.16	0.39	0.12
10	0.18	0.21	0.42	0.15
Mean	0.166	0.196	0.343	0.166
S.D	0.0220389	0.029001	0.053385	0.01685	control 0 vs.Nsp6 0	P value: 0.00001
					Nsp 0 vs. Nsp6 10	P value: 0.00001
Fig. 6b: ANP Relative Expression
	Lipo	Nsp6
1	1.0304	14.4925
2	0.971075	14.3409
Mean	1.00074	14.4167
S.D	0.041948	0.107183	P value: 3.7E-05
Fig. 6c: BNP Relative Expression
	Lipo	Nsp6
1	1.21173	4.75964
2	0.825466	5.37013
Mean	1.0186	5.06488
S.D	0.273129	0.431677	P value: 0.007875022
Fig. 6e: Gpi1 Relative Expression
	Lipo		Nsp6
	0	1	0	1	> 2DG (mM)
1	1.02352	1.01281	7.91232	3.26698
2	0.977015	1.03568	6.27493	2.62395
Mean	1.00027	1.02424	7.09363	2.94546	control 0 vs.Nsp6 0	P value: 0.03
S.D	0.032887	0.016172	1.15781	0.454691	Nsp 0 vs. Nsp6 1	P value: 0.04
Fig. 6f: Pfkm Relative Expression
	Lipo		Nsp6
	0	1	0	1	> 2DG (mM)
1	1.06319	1.25314	3.06471	0.489806
2	0.940368	0.896643	3.59082	1.05312
Mean	1.00178	1.07489	3.32776	0.771464	control 0 vs.Nsp6 0	P value: 0.01
S.D	0.0868476	0.252085	0.372017	0.398325	Nsp 0 vs. Nsp6 1	P value: 0.02
Fig. 6g: Pgam2 Relative Expression
	Lipo		Nsp6
	0	1	0	1	> 2DG (mM)
1	0.943819	1.44552	3.47439	1.61834
2	1.05879	1.08115	4.65509	1.55524
Mean	1.00131	1.26333	4.06474	1.58679	control 0 vs.Nsp6 0	P value: 0.04
S.D	0.081299	0.257646	0.834876	0.0677825	Nsp 0 vs. Nsp6 1	P value: 0.05
Fig. 6h: Eno1 Relative Expression
	Lipo		Nsp6
	0	1	0	1	> 2DG (mM)
1	1.02	0.92	2.16	0.92
2	0.98	0.9	1.72	1.03
Mean	1	0.91	1.94	0.975
S.D	0.0282843	0.0141421	0.311127	0.0777817	control 0 vs.Nsp6 0	P value: 0.05
					Nsp 0 vs. Nsp6 1	P value: 0.05
Fig. 6j: Ca2+ Wave Period (seconds)
	Lipo		Nsp6
	0	1	0	1	> 2DG (mM)
1	0.47619	0.689655	2.85714	0.408163
2	0.714286	0.444444	2.85714	0.833333
3	0.909091	0.465116	2.22222	0.714286
4	0.625	0.625	1.33333	1.11111
5	0.555556	0.769231	2	0.75
Mean	0.656025	0.598689	2.25397	0.763379
S.D	0.166459	0.141142	0.640452	0.252279	control 0 vs.Nsp6 0	P value: 0.006
					Nsp 0 vs. Nsp6 1	P value: 0.03
Supplementary Fig. S3: Mortality %
	0	2	10	30	50	75	100	> 2DG (mM)
1	0	0	10	42	85	100	100
2	0	0	6	38	75	99	100
3	0	0	4	35	80	94	100
4	0	0	5	32	90	98	100
Mean	0	0	6.25	36.75	82.5	97.75	100
S.D	0	0	2.62996	4.272	6.45497	2.62996	0
